# Supplementary material for: ILNCSIM: improved lncRNA functional similarity calculation model
Source: Oncotarget. 2016 Mar 23;7(18):25902–14. doi: 10.18632/oncotarget.8296 (PMC5041953; doi:10.18632/oncotarget.8296)
Supplement: Supplementary file 2 [file oncotarget-07-25902-s002.xlsx]

## Sheet: Sheet1
ba318c17.1	1	0	0	0.059637	0.0361891	0.0369335	0.0541865	0	0.106576	0	0.106576	0.059637	0.0536684	0.0573108	0.0831917	0.0580862	0.0536684	0.686546	0.109444	1	1	0.0549846	0.0549846	0	0	0.0549846	0.0549846	0.0549846	0.0549846	0.059637	0.0496586	0	0.0639773	0.0549846	0	0.0640398	0.0549846	0	0.059637	0.0755058	0.059637	0	0.0594414	0.059637	0.0755058	0.142847	1	0.686546	0.109444
har1a(har1f)	0	1	0.0993522	0	0.0212244	0.0184557	0	0.0512689	0	0	0	0	0	0.0298554	0.00978004	0	0	0	0	0	0	0	0	0.0710269	0.0710269	0	0	0	0.0597108	0	0.0248381	1	0	0	0.0615504	0.0510512	0	0	0	0	0	0.0993522	0	0	0	0	0	0	0
pink1-as(naPINK1)	0	0.0993522	1	0	0	0.0207961	0	0	0	0	0	0	0	0	0	0	0	0	0	0	0	0	0	0.0681746	0	0	0	0	0	0	0.0248381	0.0993522	0	0	0.0615504	0.0510512	0	0	0	0	0	0.0993522	0	0	0	0	0	0	0
pcgem1	0.059637	0	0	1	0.058445	0.135346	0.0581989	0	0.336877	0	0.336877	1	0.0568229	0.0682225	0.06636	0.0720446	0.0568229	0.0674385	0.0551813	0.059637	0.059637	0.0602126	0.0602126	0	0.0779605	0.0602126	0.0602126	0.0602126	0.0699989	1	0.0602488	0	0.0709779	0.0602126	0	0.0726693	0.0602126	0	0.0713392	0.0755757	1	0	0.442772	1	0.0755757	0.536402	0.059637	0.0674385	0.0551813
7sk	0.0361891	0.0212244	0	0.058445	1	0.0646733	0.0232796	0.0242028	0.0715674	0	0.0715674	0.058445	0.0227292	0.0580222	0.183135	0.0587396	0.0227292	0.0704544	0.0632831	0.0361891	0.0361891	0.0240851	0.0240851	0.0212244	0.0441772	0.0240851	0.0240851	0.0240851	0.0526954	0.058445	0.055463	0.0212244	0.043455	0.0240851	0	0.0363347	0.0240851	0	0.062624	0.0389491	0.058445	0.0212244	0.0644834	0.058445	0.0389491	0.0791968	0.0361891	0.0704544	0.0632831
anril	0.0369335	0.0184557	0.0207961	0.135346	0.0646733	1	0.138952	0.0265773	0.276146	0	0.276146	0.135346	0.129626	0.0583098	0.182634	0.0538545	0.129626	0.0432179	0.285012	0.0369335	0.0369335	0.0490062	0.0490062	0.0260679	0.0224324	0.0370415	0.0362552	0.0370415	0.0404498	0.135346	0.210411	0.0184557	0.218907	0.0490062	0.0179497	0.156498	0.0490062	0.0112971	0.0420476	0.0459746	0.135346	0.0188809	0.221006	0.135346	0.0459746	0.132946	0.0369335	0.0432179	0.285012
spry4-it1	0.0541865	0	0	0.0581989	0.0232796	0.138952	1	0	0.0587638	0	0.0587638	0.0581989	0.0510109	0.0987777	0.0496454	0.0967055	0.0510109	0.0568615	0.366542	0.0541865	0.0541865	0.115959	0.115959	0	0	0.0526842	0.0526842	0.0526842	0.0526842	0.0581989	0.0478124	0	0.433482	0.115959	0	0.0614685	0.115959	0	0.0581989	0.0560273	0.0581989	0	0.0568722	0.0581989	0.0560273	0.0601576	0.0541865	0.0568615	0.366542
tie-1as	0	0.0512689	0	0	0.0242028	0.0265773	0	1	0	0	0	0	0	0.0242701	0	0	0	0	0	0	0	0	0	0.0512689	0.0512689	0	0	0	0.0485401	0	0	0.0512689	0	0	0	0	0	0	0	0	0	0.0670464	0	0	0	0	0	0	0
hy1	0.106576	0	0	0.336877	0.0715674	0.276146	0.0587638	0	1	0	1	0.336877	0.0576246	0.07972	0.370114	0.303506	0.0576246	0.10938	0.231474	0.106576	0.106576	0.060448	0.060448	0	0.0654142	0.060448	0.060448	0.060448	0.0791681	0.336877	0.35486	0	0.0851167	0.060448	0	0.0781479	0.060448	0	0.0698867	0.083519	0.336877	0	0.266579	0.336877	0.083519	0.496499	0.106576	0.10938	0.231474
disc2	0	0	0	0	0	0	0	0	0	1	0	0	0	0	0	0	0	0	0	0	0	0	0	0	0	0	0	0	0	0	0	0	0	0	0	0	0	0	0	0	0	0	0	0	0	0	0	0	0
hy3	0.106576	0	0	0.336877	0.0715674	0.276146	0.0587638	0	1	0	1	0.336877	0.0576246	0.07972	0.370114	0.303506	0.0576246	0.10938	0.231474	0.106576	0.106576	0.060448	0.060448	0	0.0654142	0.060448	0.060448	0.060448	0.0791681	0.336877	0.35486	0	0.0851167	0.060448	0	0.0781479	0.060448	0	0.0698867	0.083519	0.336877	0	0.266579	0.336877	0.083519	0.496499	0.106576	0.10938	0.231474
prncr1	0.059637	0	0	1	0.058445	0.135346	0.0581989	0	0.336877	0	0.336877	1	0.0568229	0.0682225	0.06636	0.0720446	0.0568229	0.0674385	0.0551813	0.059637	0.059637	0.0602126	0.0602126	0	0.0779605	0.0602126	0.0602126	0.0602126	0.0699989	1	0.0602488	0	0.0709779	0.0602126	0	0.0726693	0.0602126	0	0.0713392	0.0755757	1	0	0.442772	1	0.0755757	0.536402	0.059637	0.0674385	0.0551813
cdkn1c-as	0.0536684	0	0	0.0568229	0.0227292	0.129626	0.0510109	0	0.0576246	0	0.0576246	0.0568229	1	0.0543589	0.182999	0.0551803	1	0.0557714	0.366422	0.0536684	0.0536684	0.051895	0.051895	0	0	0.0592902	0.051895	0.0592902	0.051895	0.0568229	0.283558	0	0.432931	0.051895	0	0.688431	0.051895	0.0672589	0.0568229	0.0548856	0.0568229	0	0.433515	0.0568229	0.0548856	0.0589434	0.0536684	0.0557714	0.366422
gtl2-as	0.0573108	0.0298554	0	0.0682225	0.0580222	0.0583098	0.0987777	0.0242701	0.07972	0	0.07972	0.0682225	0.0543589	1	0.0689432	0.450211	0.0543589	0.0645481	0.0762251	0.0573108	0.0573108	0.540891	0.540891	0.0337803	0.0298554	0.0570305	0.0570305	0.0570305	0.528515	0.0682225	0.0601372	0.0298554	0.089651	0.540891	0	0.0711142	0.540891	0	0.0657759	0.0693438	0.0682225	0.0298554	0.0706513	0.0682225	0.0693438	0.0724868	0.0573108	0.0645481	0.0762251
uca1	0.0831917	0.00978004	0	0.06636	0.183135	0.182634	0.0496454	0	0.370114	0	0.370114	0.06636	0.182999	0.0689432	1	0.189269	0.182999	0.0860178	0.268176	0.0831917	0.0831917	0.0510745	0.0510745	0.00978004	0.0303833	0.0516027	0.0510745	0.0516027	0.0627689	0.06636	0.265032	0.00978004	0.182261	0.0510745	0	0.199513	0.0510745	0.00960842	0.0590217	0.192845	0.06636	0.00978004	0.18826	0.06636	0.192845	0.194331	0.0831917	0.0860178	0.268176
21a	0.0580862	0	0	0.0720446	0.0587396	0.0538545	0.0967055	0	0.303506	0	0.303506	0.0720446	0.0551803	0.450211	0.189269	1	0.0551803	0.065632	0.0721152	0.0580862	0.0580862	0.686738	0.686738	0	0.0519737	0.0580912	0.0580912	0.0580912	0.0646154	0.0720446	0.265142	0	0.0881013	0.686738	0	0.0716973	0.686738	0	0.0676303	0.071735	0.0720446	0	0.081235	0.0720446	0.071735	0.0840977	0.0580862	0.065632	0.0721152
pr antisense	0.0536684	0	0	0.0568229	0.0227292	0.129626	0.0510109	0	0.0576246	0	0.0576246	0.0568229	1	0.0543589	0.182999	0.0551803	1	0.0557714	0.366422	0.0536684	0.0536684	0.051895	0.051895	0	0	0.0592902	0.051895	0.0592902	0.051895	0.0568229	0.283558	0	0.432931	0.051895	0	0.688431	0.051895	0.0672589	0.0568229	0.0548856	0.0568229	0	0.433515	0.0568229	0.0548856	0.0589434	0.0536684	0.0557714	0.366422
uc.72	0.686546	0	0	0.0674385	0.0704544	0.0432179	0.0568615	0	0.10938	0	0.10938	0.0674385	0.0557714	0.0645481	0.0860178	0.065632	0.0557714	1	0.108557	0.686546	0.686546	0.05847	0.05847	0	0	0.05847	0.05847	0.05847	0.05847	0.0674385	0.0564707	0	0.0683492	0.05847	0	0.0718084	0.05847	0	0.686546	0.0744641	0.0674385	0	0.065814	0.0674385	0.0744641	0.134742	0.686546	1	0.108557
uc.160+	0.109444	0	0	0.0551813	0.0632831	0.285012	0.366542	0	0.231474	0	0.231474	0.0551813	0.366422	0.0762251	0.268176	0.0721152	0.366422	0.108557	1	0.109444	0.109444	0.0722162	0.0722162	0	0	0.0534582	0.0511247	0.0534582	0.0511247	0.0551813	0.207446	0	0.478078	0.0722162	0	0.33111	0.0722162	0.0224196	0.0618101	0.0612031	0.0551813	0	0.267793	0.0551813	0.0612031	0.295965	0.109444	0.108557	1
uc.283+a	1	0	0	0.059637	0.0361891	0.0369335	0.0541865	0	0.106576	0	0.106576	0.059637	0.0536684	0.0573108	0.0831917	0.0580862	0.0536684	0.686546	0.109444	1	1	0.0549846	0.0549846	0	0	0.0549846	0.0549846	0.0549846	0.0549846	0.059637	0.0496586	0	0.0639773	0.0549846	0	0.0640398	0.0549846	0	0.059637	0.0755058	0.059637	0	0.0594414	0.059637	0.0755058	0.142847	1	0.686546	0.109444
dj974n19.1	1	0	0	0.059637	0.0361891	0.0369335	0.0541865	0	0.106576	0	0.106576	0.059637	0.0536684	0.0573108	0.0831917	0.0580862	0.0536684	0.686546	0.109444	1	1	0.0549846	0.0549846	0	0	0.0549846	0.0549846	0.0549846	0.0549846	0.059637	0.0496586	0	0.0639773	0.0549846	0	0.0640398	0.0549846	0	0.059637	0.0755058	0.059637	0	0.0594414	0.059637	0.0755058	0.142847	1	0.686546	0.109444
uc.350	0.0549846	0	0	0.0602126	0.0240851	0.0490062	0.115959	0	0.060448	0	0.060448	0.0602126	0.051895	0.540891	0.0510745	0.686738	0.051895	0.05847	0.0722162	0.0549846	0.0549846	1	1	0	0	0.0538483	0.0538483	0.0538483	0.0538483	0.0602126	0.0490672	0	0.0808476	1	0	0.0631526	1	0	0.0602126	0.0577031	0.0602126	0	0.0582252	0.0602126	0.0577031	0.0619495	0.0549846	0.05847	0.0722162
uc.446	0.0549846	0	0	0.0602126	0.0240851	0.0490062	0.115959	0	0.060448	0	0.060448	0.0602126	0.051895	0.540891	0.0510745	0.686738	0.051895	0.05847	0.0722162	0.0549846	0.0549846	1	1	0	0	0.0538483	0.0538483	0.0538483	0.0538483	0.0602126	0.0490672	0	0.0808476	1	0	0.0631526	1	0	0.0602126	0.0577031	0.0602126	0	0.0582252	0.0602126	0.0577031	0.0619495	0.0549846	0.05847	0.0722162
ipw	0	0.0710269	0.0681746	0	0.0212244	0.0260679	0	0.0512689	0	0	0	0	0	0.0337803	0.00978004	0	0	0	0	0	0	0	0	1	0.0784322	0	0	0	0.0675607	0	0.0170437	0.0710269	0	0	0.0615504	0.0510512	0	0	0	0	0	0.0795305	0	0	0	0	0	0	0
nespas	0	0.0710269	0	0.0779605	0.0441772	0.0224324	0	0.0512689	0.0654142	0	0.0654142	0.0779605	0	0.0298554	0.0303833	0.0519737	0	0	0	0	0	0	0	0.0784322	1	0	0	0	0.0597108	0.0779605	0.0286359	0.0710269	0	0	0	0	0	0	0	0	0.0779605	0.0710269	0.0637729	0.0779605	0	0.0631937	0	0	0
bc040587	0.0549846	0	0	0.0602126	0.0240851	0.0370415	0.0526842	0	0.060448	0	0.060448	0.0602126	0.0592902	0.0570305	0.0516027	0.0580912	0.0592902	0.05847	0.0534582	0.0549846	0.0549846	0.0538483	0.0538483	0	0	1	0.13259	1	0.0538483	0.0602126	0.0499916	0	0.0585225	0.0538483	0	0.0656177	0.0538483	0.0700665	0.0602126	0.0577031	0.0602126	0	0.0597043	0.0602126	0.0577031	0.0619495	0.0549846	0.05847	0.0534582
ncrms	0.0549846	0	0	0.0602126	0.0240851	0.0362552	0.0526842	0	0.060448	0	0.060448	0.0602126	0.051895	0.0570305	0.0510745	0.0580912	0.051895	0.05847	0.0511247	0.0549846	0.0549846	0.0538483	0.0538483	0	0	0.13259	1	0.13259	0.0538483	0.0602126	0.0490672	0	0.0570434	0.0538483	0	0.0631526	0.0538483	0	0.0602126	0.0577031	0.0602126	0	0.0582252	0.0602126	0.0577031	0.0619495	0.0549846	0.05847	0.0511247
loc285194	0.0549846	0	0	0.0602126	0.0240851	0.0370415	0.0526842	0	0.060448	0	0.060448	0.0602126	0.0592902	0.0570305	0.0516027	0.0580912	0.0592902	0.05847	0.0534582	0.0549846	0.0549846	0.0538483	0.0538483	0	0	1	0.13259	1	0.0538483	0.0602126	0.0499916	0	0.0585225	0.0538483	0	0.0656177	0.0538483	0.0700665	0.0602126	0.0577031	0.0602126	0	0.0597043	0.0602126	0.0577031	0.0619495	0.0549846	0.05847	0.0534582
air	0.0549846	0.0597108	0	0.0699989	0.0526954	0.0404498	0.0526842	0.0485401	0.0791681	0	0.0791681	0.0699989	0.051895	0.528515	0.0627689	0.0646154	0.051895	0.05847	0.0511247	0.0549846	0.0549846	0.0538483	0.0538483	0.0675607	0.0597108	0.0538483	0.0538483	0.0538483	1	0.0699989	0.0547367	0.0597108	0.064352	0.0538483	0	0.0631526	0.0538483	0	0.0602126	0.0698842	0.0699989	0.0597108	0.0699366	0.0699989	0.0698842	0.0703617	0.0549846	0.05847	0.0511247
pca3	0.059637	0	0	1	0.058445	0.135346	0.0581989	0	0.336877	0	0.336877	1	0.0568229	0.0682225	0.06636	0.0720446	0.0568229	0.0674385	0.0551813	0.059637	0.059637	0.0602126	0.0602126	0	0.0779605	0.0602126	0.0602126	0.0602126	0.0699989	1	0.0602488	0	0.0709779	0.0602126	0	0.0726693	0.0602126	0	0.0713392	0.0755757	1	0	0.442772	1	0.0755757	0.536402	0.059637	0.0674385	0.0551813
bc200	0.0496586	0.0248381	0.0248381	0.0602488	0.055463	0.210411	0.0478124	0	0.35486	0	0.35486	0.0602488	0.283558	0.0601372	0.265032	0.265142	0.283558	0.0564707	0.207446	0.0496586	0.0496586	0.0490672	0.0490672	0.0170437	0.0286359	0.0499916	0.0490672	0.0499916	0.0547367	0.0602488	1	0.0248381	0.242175	0.0490672	0.0153876	0.286767	0.0490672	0.0168147	0.056075	0.0670071	0.0602488	0.0248381	0.409086	0.0602488	0.0670071	0.0747773	0.0496586	0.0564707	0.207446
har1b(har1r)	0	1	0.0993522	0	0.0212244	0.0184557	0	0.0512689	0	0	0	0	0	0.0298554	0.00978004	0	0	0	0	0	0	0	0	0.0710269	0.0710269	0	0	0	0.0597108	0	0.0248381	1	0	0	0.0615504	0.0510512	0	0	0	0	0	0.0993522	0	0	0	0	0	0	0
mer11c	0.0639773	0	0	0.0709779	0.043455	0.218907	0.433482	0	0.0851167	0	0.0851167	0.0709779	0.432931	0.089651	0.182261	0.0881013	0.432931	0.0683492	0.478078	0.0639773	0.0639773	0.0808476	0.0808476	0	0	0.0585225	0.0570434	0.0585225	0.064352	0.0709779	0.242175	0	1	0.0808476	0	0.390377	0.0808476	0.0269036	0.0658079	0.384471	0.0709779	0	0.310321	0.0709779	0.384471	0.0794302	0.0639773	0.0683492	0.478078
ndm29	0.0549846	0	0	0.0602126	0.0240851	0.0490062	0.115959	0	0.060448	0	0.060448	0.0602126	0.051895	0.540891	0.0510745	0.686738	0.051895	0.05847	0.0722162	0.0549846	0.0549846	1	1	0	0	0.0538483	0.0538483	0.0538483	0.0538483	0.0602126	0.0490672	0	0.0808476	1	0	0.0631526	1	0	0.0602126	0.0577031	0.0602126	0	0.0582252	0.0602126	0.0577031	0.0619495	0.0549846	0.05847	0.0722162
evf2	0	0.0615504	0.0615504	0	0	0.0179497	0	0	0	0	0	0	0	0	0	0	0	0	0	0	0	0	0	0.0615504	0	0	0	0	0	0	0.0153876	0.0615504	0	0	1	0.0516432	0	0	0	0	0	0.0615504	0	0	0	0	0	0	0
meg3	0.0640398	0.0510512	0.0510512	0.0726693	0.0363347	0.156498	0.0614685	0	0.0781479	0	0.0781479	0.0726693	0.688431	0.0711142	0.199513	0.0716973	0.688431	0.0718084	0.33111	0.0640398	0.0640398	0.0631526	0.0631526	0.0510512	0	0.0656177	0.0631526	0.0656177	0.0631526	0.0726693	0.286767	0.0510512	0.390377	0.0631526	0.0516432	1	0.0631526	0.0448393	0.0726693	0.0796225	0.0726693	0.0510512	0.394408	0.0726693	0.0796225	0.0785437	0.0640398	0.0718084	0.33111
uc.347	0.0549846	0	0	0.0602126	0.0240851	0.0490062	0.115959	0	0.060448	0	0.060448	0.0602126	0.051895	0.540891	0.0510745	0.686738	0.051895	0.05847	0.0722162	0.0549846	0.0549846	1	1	0	0	0.0538483	0.0538483	0.0538483	0.0538483	0.0602126	0.0490672	0	0.0808476	1	0	0.0631526	1	0	0.0602126	0.0577031	0.0602126	0	0.0582252	0.0602126	0.0577031	0.0619495	0.0549846	0.05847	0.0722162
prins	0	0	0	0	0	0.0112971	0	0	0	0	0	0	0.0672589	0	0.00960842	0	0.0672589	0	0.0224196	0	0	0	0	0	0	0.0700665	0	0.0700665	0	0	0.0168147	0	0.0269036	0	0	0.0448393	0	1	0	0	0	0	0.0269036	0	0	0	0	0	0.0224196
mir155hg	0.059637	0	0	0.0713392	0.062624	0.0420476	0.0581989	0	0.0698867	0	0.0698867	0.0713392	0.0568229	0.0657759	0.0590217	0.0676303	0.0568229	0.686546	0.0618101	0.059637	0.059637	0.0602126	0.0602126	0	0	0.0602126	0.0602126	0.0602126	0.0602126	0.0713392	0.056075	0	0.0658079	0.0602126	0	0.0726693	0.0602126	0	1	0.0669591	0.0713392	0	0.0658346	0.0713392	0.0669591	0.0719689	0.059637	0.686546	0.0618101
hulc	0.0755058	0	0	0.0755757	0.0389491	0.0459746	0.0560273	0	0.083519	0	0.083519	0.0755757	0.0548856	0.0693438	0.192845	0.071735	0.0548856	0.0744641	0.0612031	0.0755058	0.0755058	0.0577031	0.0577031	0	0	0.0577031	0.0577031	0.0577031	0.0698842	0.0755757	0.0670071	0	0.384471	0.0577031	0	0.0796225	0.0577031	0	0.0669591	1	0.0755757	0	0.0775663	0.0755757	1	0.0832797	0.0755058	0.0744641	0.0612031
cbr3-as1(PlncRNA-1)	0.059637	0	0	1	0.058445	0.135346	0.0581989	0	0.336877	0	0.336877	1	0.0568229	0.0682225	0.06636	0.0720446	0.0568229	0.0674385	0.0551813	0.059637	0.059637	0.0602126	0.0602126	0	0.0779605	0.0602126	0.0602126	0.0602126	0.0699989	1	0.0602488	0	0.0709779	0.0602126	0	0.0726693	0.0602126	0	0.0713392	0.0755757	1	0	0.442772	1	0.0755757	0.536402	0.059637	0.0674385	0.0551813
fmr1-as1	0	0.0993522	0.0993522	0	0.0212244	0.0188809	0	0.0670464	0	0	0	0	0	0.0298554	0.00978004	0	0	0	0	0	0	0	0	0.0795305	0.0710269	0	0	0	0.0597108	0	0.0248381	0.0993522	0	0	0.0615504	0.0510512	0	0	0	0	0	1	0	0	0	0	0	0	0
sra	0.0594414	0	0	0.442772	0.0644834	0.221006	0.0568722	0	0.266579	0	0.266579	0.442772	0.433515	0.0706513	0.18826	0.081235	0.433515	0.065814	0.267793	0.0594414	0.0594414	0.0582252	0.0582252	0	0.0637729	0.0597043	0.0582252	0.0597043	0.0699366	0.442772	0.409086	0	0.310321	0.0582252	0	0.394408	0.0582252	0.0269036	0.0658346	0.0775663	0.442772	0	1	0.442772	0.0775663	0.356	0.0594414	0.065814	0.267793
pvt1	0.059637	0	0	1	0.058445	0.135346	0.0581989	0	0.336877	0	0.336877	1	0.0568229	0.0682225	0.06636	0.0720446	0.0568229	0.0674385	0.0551813	0.059637	0.059637	0.0602126	0.0602126	0	0.0779605	0.0602126	0.0602126	0.0602126	0.0699989	1	0.0602488	0	0.0709779	0.0602126	0	0.0726693	0.0602126	0	0.0713392	0.0755757	1	0	0.442772	1	0.0755757	0.536402	0.059637	0.0674385	0.0551813
uc.338	0.0755058	0	0	0.0755757	0.0389491	0.0459746	0.0560273	0	0.083519	0	0.083519	0.0755757	0.0548856	0.0693438	0.192845	0.071735	0.0548856	0.0744641	0.0612031	0.0755058	0.0755058	0.0577031	0.0577031	0	0	0.0577031	0.0577031	0.0577031	0.0698842	0.0755757	0.0670071	0	0.384471	0.0577031	0	0.0796225	0.0577031	0	0.0669591	1	0.0755757	0	0.0775663	0.0755757	1	0.0832797	0.0755058	0.0744641	0.0612031
ptenp1	0.142847	0	0	0.536402	0.0791968	0.132946	0.0601576	0	0.496499	0	0.496499	0.536402	0.0589434	0.0724868	0.194331	0.0840977	0.0589434	0.134742	0.295965	0.142847	0.142847	0.0619495	0.0619495	0	0.0631937	0.0619495	0.0619495	0.0619495	0.0703617	0.536402	0.0747773	0	0.0794302	0.0619495	0	0.0785437	0.0619495	0	0.0719689	0.0832797	0.536402	0	0.356	0.536402	0.0832797	1	0.142847	0.134742	0.295965
e2f4 antisense	1	0	0	0.059637	0.0361891	0.0369335	0.0541865	0	0.106576	0	0.106576	0.059637	0.0536684	0.0573108	0.0831917	0.0580862	0.0536684	0.686546	0.109444	1	1	0.0549846	0.0549846	0	0	0.0549846	0.0549846	0.0549846	0.0549846	0.059637	0.0496586	0	0.0639773	0.0549846	0	0.0640398	0.0549846	0	0.059637	0.0755058	0.059637	0	0.0594414	0.059637	0.0755058	0.142847	1	0.686546	0.109444
uc.21	0.686546	0	0	0.0674385	0.0704544	0.0432179	0.0568615	0	0.10938	0	0.10938	0.0674385	0.0557714	0.0645481	0.0860178	0.065632	0.0557714	1	0.108557	0.686546	0.686546	0.05847	0.05847	0	0	0.05847	0.05847	0.05847	0.05847	0.0674385	0.0564707	0	0.0683492	0.05847	0	0.0718084	0.05847	0	0.686546	0.0744641	0.0674385	0	0.065814	0.0674385	0.0744641	0.134742	0.686546	1	0.108557
uc283+a	0.109444	0	0	0.0551813	0.0632831	0.285012	0.366542	0	0.231474	0	0.231474	0.0551813	0.366422	0.0762251	0.268176	0.0721152	0.366422	0.108557	1	0.109444	0.109444	0.0722162	0.0722162	0	0	0.0534582	0.0511247	0.0534582	0.0511247	0.0551813	0.207446	0	0.478078	0.0722162	0	0.33111	0.0722162	0.0224196	0.0618101	0.0612031	0.0551813	0	0.267793	0.0551813	0.0612031	0.295965	0.109444	0.108557	1
dgcr5	0	0.0762297	0	0	0.0266731	0.0401969	0	0.0620232	0	0	0	0	0	0.0337803	0.0217692	0	0	0.0543034	0.0233481	0	0	0	0	0.0762297	0.0762297	0	0	0	0.0675607	0	0.0205493	0.0762297	0	0	0	0.0687488	0	0	0.0814551	0	0	0.0762297	0.0328788	0	0	0	0	0.0543034	0.0233481
p53 mrna	0.215129	0	0	0.205288	0.187281	0.189647	0.0651562	0	0.385139	0	0.385139	0.205288	0.191742	0.0788382	0.585233	0.200023	0.191742	0.209778	0.289397	0.215129	0.215129	0.0633749	0.0633749	0	0.0359334	0.0607712	0.060243	0.0607712	0.0688273	0.205288	0.359002	0	0.302186	0.0633749	0	0.212772	0.0633749	0.00960842	0.0696729	0.204483	0.205288	0	0.411703	0.205288	0.204483	0.439445	0.215129	0.209778	0.289397
tsix	0	0.131474	0.0515367	0	0	0.0143991	0	0	0	0	0	0	0	0	0	0	0	0	0	0	0	0	0	0.0515367	0	0	0	0	0	0	0.0328685	0.131474	0	0	0.10136	0.0408433	0	0	0	0	0	0.131474	0	0	0	0	0	0	0
wt1-as	0.0713579	0.0238843	0	0.0700797	0.063809	0.228171	0.0588926	0.019416	0.0866997	0	0.0866997	0.0700797	0.434075	0.336136	0.298354	0.0704918	0.434075	0.0752174	0.275546	0.0713579	0.0713579	0.0602741	0.0602741	0.0270243	0.0238843	0.0617531	0.0602741	0.0617531	0.434994	0.0700797	0.242265	0.0238843	0.31049	0.0602741	0	0.399717	0.0602741	0.0269036	0.0681225	0.0793589	0.0700797	0.0238843	0.316301	0.0700797	0.0793589	0.0816593	0.0713579	0.0752174	0.275546
DeltaMYCN	0.0549846	0	0	0.0602126	0.0240851	0.0490062	0.115959	0	0.060448	0	0.060448	0.0602126	0.051895	0.540891	0.0510745	0.686738	0.051895	0.05847	0.0722162	0.0549846	0.0549846	1	1	0	0	0.0538483	0.0538483	0.0538483	0.0538483	0.0602126	0.0490672	0	0.0808476	1	0	0.0631526	1	0	0.0602126	0.0577031	0.0602126	0	0.0582252	0.0602126	0.0577031	0.0619495	0.0549846	0.05847	0.0722162
six3os	0	0.131474	0.0515367	0	0	0.0143991	0	0	0	0	0	0	0	0	0	0	0	0	0	0	0	0	0	0.0515367	0	0	0	0	0	0	0.0328685	0.131474	0	0	0.10136	0.0408433	0	0	0	0	0	0.131474	0	0	0	0	0	0	0
uc.364	0.0549846	0	0	0.0602126	0.0240851	0.0490062	0.115959	0	0.060448	0	0.060448	0.0602126	0.051895	0.540891	0.0510745	0.686738	0.051895	0.05847	0.0722162	0.0549846	0.0549846	1	1	0	0	0.0538483	0.0538483	0.0538483	0.0538483	0.0602126	0.0490672	0	0.0808476	1	0	0.0631526	1	0	0.0602126	0.0577031	0.0602126	0	0.0582252	0.0602126	0.0577031	0.0619495	0.0549846	0.05847	0.0722162
l1pa16	0.0639773	0	0	0.0709779	0.043455	0.218907	0.433482	0	0.0851167	0	0.0851167	0.0709779	0.432931	0.089651	0.182261	0.0881013	0.432931	0.0683492	0.478078	0.0639773	0.0639773	0.0808476	0.0808476	0	0	0.0585225	0.0570434	0.0585225	0.064352	0.0709779	0.242175	0	1	0.0808476	0	0.390377	0.0808476	0.0269036	0.0658079	0.384471	0.0709779	0	0.310321	0.0709779	0.384471	0.0794302	0.0639773	0.0683492	0.478078
malat1	0.19586	0	0	0.190019	0.0699152	0.294478	0.184607	0	0.456289	0	0.456289	0.190019	0.179692	0.181707	0.35929	0.304462	0.179692	0.193273	0.369993	0.19586	0.19586	0.185622	0.185622	0	0.026455	0.0564611	0.0559681	0.0564611	0.061808	0.190019	0.42306	0	0.49226	0.185622	0	0.193038	0.185622	0.00896786	0.064494	0.304725	0.190019	0	0.484059	0.190019	0.304725	0.309326	0.19586	0.193273	0.369993
zfas1	0.0536684	0	0	0.0568229	0.0227292	0.129626	0.0510109	0	0.0576246	0	0.0576246	0.0568229	1	0.0543589	0.182999	0.0551803	1	0.0557714	0.366422	0.0536684	0.0536684	0.051895	0.051895	0	0	0.0592902	0.051895	0.0592902	0.051895	0.0568229	0.283558	0	0.432931	0.051895	0	0.688431	0.051895	0.0672589	0.0568229	0.0548856	0.0568229	0	0.433515	0.0568229	0.0548856	0.0589434	0.0536684	0.0557714	0.366422
NEAT-1	0.0536684	0	0	0.0568229	0.0227292	0.129626	0.0510109	0	0.0576246	0	0.0576246	0.0568229	1	0.0543589	0.182999	0.0551803	1	0.0557714	0.366422	0.0536684	0.0536684	0.051895	0.051895	0	0	0.0592902	0.051895	0.0592902	0.051895	0.0568229	0.283558	0	0.432931	0.051895	0	0.688431	0.051895	0.0672589	0.0568229	0.0548856	0.0568229	0	0.433515	0.0568229	0.0548856	0.0589434	0.0536684	0.0557714	0.366422
anti-nos2a	0.059637	0.0454497	0.0454497	0.0799558	0.0399779	0.0636286	0.110509	0	0.0765308	0	0.0765308	0.0799558	0.0568229	0.0925865	0.06779	0.0862847	0.0568229	0.0684137	0.0780309	0.059637	0.059637	0.0789411	0.0789411	0.0454497	0	0.0602126	0.0602126	0.0602126	0.0723936	0.0799558	0.0735817	0.0454497	0.0906588	0.0789411	0.0410336	0.0736462	0.0789411	0	0.0713392	0.0745166	0.0799558	0.0454497	0.0794086	0.0799558	0.0745166	0.077013	0.059637	0.0684137	0.0780309
hotair	0.379996	0	0	0.380831	0.0698424	0.204737	0.0563322	0	0.277479	0	0.277479	0.380831	0.371764	0.0693504	0.200008	0.0724894	0.371764	0.338024	0.282198	0.379996	0.379996	0.057955	0.057955	0	0.0259868	0.0611451	0.057955	0.0611451	0.0687218	0.380831	0.225825	0	0.487063	0.057955	0	0.348896	0.057955	0.0376569	0.0669695	0.343638	0.380831	0	0.491116	0.380831	0.343638	0.347897	0.379996	0.338024	0.282198
lincrna-p21	0.0533032	0	0	0.0556825	0.0278413	0.216379	0.0504832	0	0.294288	0	0.294288	0.0556825	0.683022	0.0541675	0.177084	0.0547356	0.683022	0.055179	0.321226	0.0533032	0.0533032	0.0512623	0.0512623	0	0	0.0561924	0.0512623	0.0561924	0.0512623	0.0556825	0.468822	0	0.386631	0.0512623	0	0.5318	0.0512623	0.0448393	0.0556825	0.0647314	0.0556825	0	0.37112	0.0556825	0.0647314	0.0592686	0.0533032	0.055179	0.321226
bace1as	0	0.0993522	0.0993522	0	0	0.0207961	0	0	0	0	0	0	0	0	0	0	0	0	0	0	0	0	0	0.0681746	0	0	0	0	0	0	0.25	0.0993522	0	0	0.0615504	0.0510512	0	0	0	0	0	0.0993522	0	0	0	0	0	0	0
heih	0.0761973	0	0	0.0842641	0.0322558	0.0451944	0.0581989	0	0.0856074	0	0.0856074	0.0842641	0.0568229	0.07213	0.0714435	0.076247	0.0568229	0.074578	0.0599204	0.0761973	0.0761973	0.0602126	0.0602126	0	0	0.0602126	0.0602126	0.0602126	0.0784841	0.0842641	0.0681082	0	0.439857	0.0602126	0	0.0839309	0.0602126	0	0.0713392	0.702514	0.0842641	0	0.080491	0.0842641	0.702514	0.0868747	0.0761973	0.074578	0.0599204
linc-md1	0	0.0710269	0.0681746	0	0	0.0184557	0	0.0512689	0	0	0	0	0	0.0298554	0	0	0	0	0	0	0	0	0	0.0710269	0.0710269	0	0	0	0.0597108	0	0.0170437	0.0710269	0	0	0.0615504	0.0510512	0	0	0	0	0	0.0710269	0	0	0	0	0	0	0
h19	0.163698	0.0111669	0	0.0602545	0.149853	0.270175	0.0591587	0.00795147	0.387639	0	0.387639	0.0602545	0.150375	0.160975	0.497783	0.157227	0.150375	0.165537	0.238751	0.163698	0.163698	0.0566084	0.0566084	0.01158	0.0269993	0.0531065	0.04965	0.0531065	0.157339	0.0602545	0.36666	0.0111669	0.248774	0.0566084	0	0.164321	0.0566084	0.0105165	0.0602388	0.25016	0.0602545	0.0111669	0.240094	0.0602545	0.25016	0.1686	0.163698	0.165537	0.238751
uc.159	0.686546	0	0	0.0674385	0.0704544	0.0432179	0.0568615	0	0.10938	0	0.10938	0.0674385	0.0557714	0.0645481	0.0860178	0.065632	0.0557714	1	0.108557	0.686546	0.686546	0.05847	0.05847	0	0	0.05847	0.05847	0.05847	0.05847	0.0674385	0.0564707	0	0.0683492	0.05847	0	0.0718084	0.05847	0	0.686546	0.0744641	0.0674385	0	0.065814	0.0674385	0.0744641	0.134742	0.686546	1	0.108557
uc.73a	0.222017	0	0	0.0581989	0.0337424	0.0354052	0.051684	0	0.327406	0	0.327406	0.0581989	0.0510109	0.0554416	0.191552	0.0563607	0.0510109	0.167411	0.366542	0.222017	0.222017	0.0526842	0.0526842	0	0	0.0526842	0.0526842	0.0526842	0.0526842	0.0581989	0.0478124	0	0.0611452	0.0526842	0	0.0614685	0.0526842	0	0.0581989	0.0712439	0.0581989	0	0.0568722	0.0581989	0.0712439	0.530893	0.222017	0.167411	0.366542
mycnos	0.0549846	0	0	0.0602126	0.0240851	0.0490062	0.115959	0	0.060448	0	0.060448	0.0602126	0.051895	0.540891	0.0510745	0.686738	0.051895	0.05847	0.0722162	0.0549846	0.0549846	1	1	0	0	0.0538483	0.0538483	0.0538483	0.0538483	0.0602126	0.0490672	0	0.0808476	1	0	0.0631526	1	0	0.0602126	0.0577031	0.0602126	0	0.0582252	0.0602126	0.0577031	0.0619495	0.0549846	0.05847	0.0722162
ahif	0.064896	0	0	0.0793535	0.0663827	0.140578	0.0622164	0	0.311315	0	0.311315	0.0793535	0.688804	0.0859872	0.204657	0.0769922	0.688804	0.0727303	0.331942	0.064896	0.064896	0.0639039	0.0639039	0	0.0746726	0.066369	0.0639039	0.066369	0.0911017	0.0793535	0.276257	0	0.391352	0.0639039	0	0.547097	0.0639039	0.0448393	0.0734706	0.0807849	0.0793535	0	0.394885	0.0793535	0.0807849	0.0859369	0.064896	0.0727303	0.331942
lsinct5	0.0532721	0	0	0.0677184	0.0512276	0.139828	0.050429	0	0.0678589	0	0.0678589	0.0677184	0.682977	0.0622236	0.190298	0.0637626	0.682977	0.0550831	0.321229	0.0532721	0.0532721	0.051195	0.051195	0	0.0487775	0.0561251	0.051195	0.0561251	0.0658241	0.0677184	0.470653	0	0.376452	0.051195	0	0.55016	0.051195	0.0448393	0.0555547	0.0646784	0.0677184	0	0.693124	0.0677184	0.0646784	0.0816889	0.0532721	0.0550831	0.321229
NEAT-1	0.0524794	0	0	0.0731662	0.0493476	0.0487633	0.049265	0	0.067708	0	0.067708	0.0731662	0.0489325	0.0620976	0.0635468	0.0653758	0.0489325	0.0528386	0.049007	0.0524794	0.0524794	0.049795	0.049795	0	0.0731662	0.049795	0.049795	0.049795	0.0727887	0.0731662	0.284556	0	0.0604191	0.049795	0	0.0831915	0.049795	0	0.0530182	0.066715	0.0731662	0	0.441535	0.0731662	0.066715	0.0856822	0.0524794	0.0528386	0.049007
ncran	0.0580862	0	0	0.0720446	0.0587396	0.141368	0.0967055	0	0.30618	0	0.30618	0.0720446	0.0551803	0.457978	0.190291	0.53898	0.0551803	0.065632	0.0721152	0.0580862	0.0580862	0.686738	0.686738	0	0.0519737	0.0580912	0.0580912	0.0580912	0.0780081	0.0720446	0.0602448	0	0.0881013	0.686738	0	0.0716973	0.686738	0	0.0676303	0.071735	0.0720446	0	0.0733832	0.0720446	0.071735	0.0756849	0.0580862	0.065632	0.0721152
igf2as	0	0.0762297	0	0	0	0.00762297	0	0.0512689	0	0	0	0	0	0.0337803	0	0	0	0	0	0	0	0	0	0.0762297	0.0762297	0	0	0	0.0675607	0	0	0.0762297	0	0	0	0	0	0	0	0	0	0.0762297	0	0	0	0	0	0	0
gas5	0.0559348	0	0	0.432873	0.0605911	0.290837	0.0534628	0	0.255213	0	0.255213	0.432873	0.431219	0.0624649	0.17679	0.0634164	0.431219	0.0656112	0.480873	0.0559348	0.0559348	0.0546524	0.0546524	0	0.0311842	0.0561315	0.0546524	0.0561315	0.0585669	0.432873	0.230246	0	0.300701	0.0546524	0	0.381064	0.0546524	0.0269036	0.0661656	0.065182	0.432873	0	0.534588	0.432873	0.065182	0.333141	0.0559348	0.0656112	0.480873
pcat1	0.059637	0	0	1	0.058445	0.135346	0.0581989	0	0.336877	0	0.336877	1	0.0568229	0.0682225	0.06636	0.0720446	0.0568229	0.0674385	0.0551813	0.059637	0.059637	0.0602126	0.0602126	0	0.0779605	0.0602126	0.0602126	0.0602126	0.0699989	1	0.0602488	0	0.0709779	0.0602126	0	0.0726693	0.0602126	0	0.0713392	0.0755757	1	0	0.442772	1	0.0755757	0.536402	0.059637	0.0674385	0.0551813
ncrna-ccnd1	0.0536684	0	0	0.0568229	0.0227292	0.129626	0.0510109	0	0.0576246	0	0.0576246	0.0568229	1	0.0543589	0.182999	0.0551803	1	0.0557714	0.366422	0.0536684	0.0536684	0.051895	0.051895	0	0	0.0592902	0.051895	0.0592902	0.051895	0.0568229	0.283558	0	0.432931	0.051895	0	0.688431	0.051895	0.0672589	0.0568229	0.0548856	0.0568229	0	0.433515	0.0568229	0.0548856	0.0589434	0.0536684	0.0557714	0.366422
tp53tg1	0.222017	0	0	0.0581989	0.0337424	0.0354052	0.051684	0	0.327406	0	0.327406	0.0581989	0.0510109	0.0554416	0.191552	0.0563607	0.0510109	0.167411	0.366542	0.222017	0.222017	0.0526842	0.0526842	0	0	0.0526842	0.0526842	0.0526842	0.0526842	0.0581989	0.0478124	0	0.0611452	0.0526842	0	0.0614685	0.0526842	0	0.0581989	0.0712439	0.0581989	0	0.0568722	0.0581989	0.0712439	0.530893	0.222017	0.167411	0.366542
miat	0	0	0	0	0.024466	0.0241852	0	0.0606255	0	0	0	0	0	0	0	0	0	0	0	0	0	0	0	0	0	0	0	0	0	0	0	0	0	0	0	0	0	0	0	0	0	0	0	0	0	0	0	0	0
bc1	0.0399541	0.0496761	0.0496761	0.0507888	0.0590697	0.144109	0.0378217	0.0335232	0.0603191	0	0.0603191	0.0507888	0.512233	0.0618048	0.186962	0.0510101	0.512233	0.0440665	0.281075	0.0399541	0.0399541	0.0383962	0.0383962	0.0397652	0.0543398	0.0420938	0.0383962	0.0420938	0.0642958	0.0507888	0.443458	0.0496761	0.322673	0.0383962	0.0307752	0.455444	0.0383962	0.0336295	0.041666	0.0517427	0.0507888	0.5	0.594106	0.0507888	0.0517427	0.0680741	0.0399541	0.0440665	0.281075
htr2a-as1(antisense hTR)	0.0761973	0	0	0.0842641	0.0322558	0.0451944	0.0581989	0	0.0856074	0	0.0856074	0.0842641	0.0568229	0.07213	0.0714435	0.076247	0.0568229	0.074578	0.0599204	0.0761973	0.0761973	0.0602126	0.0602126	0	0	0.0602126	0.0602126	0.0602126	0.0784841	0.0842641	0.0681082	0	0.439857	0.0602126	0	0.0839309	0.0602126	0	0.0713392	0.702514	0.0842641	0	0.080491	0.0842641	0.702514	0.0868747	0.0761973	0.074578	0.0599204
kcnq1ot1	0.428828	0.0304919	0	0.0518277	0.040882	0.126598	0.0443191	0.0205076	0.0944018	0	0.0944018	0.0518277	0.422098	0.0649246	0.301548	0.0532252	0.422098	0.369772	0.29904	0.428828	0.428828	0.045461	0.045461	0.0304919	0.0304919	0.04694	0.045461	0.04694	0.0604427	0.0518277	0.237785	0.0304919	0.295877	0.045461	0	0.371735	0.045461	0.0269036	0.0518277	0.0614036	0.0518277	0.0304919	0.292258	0.0518277	0.0614036	0.106124	0.428828	0.369772	0.29904
terra	0.684729	0	0	0.0591577	0.0398574	0.0520321	0.0968047	0	0.101731	0	0.101731	0.0591577	0.0527826	0.084691	0.0859532	0.0737263	0.0527826	0.529459	0.119815	0.684729	0.684729	0.076872	0.076872	0	0	0.0542178	0.0542178	0.0542178	0.0542178	0.0591577	0.0506075	0	0.0855971	0.076872	0	0.0647042	0.076872	0	0.0591577	0.0815063	0.0591577	0	0.060025	0.0591577	0.0815063	0.127352	0.684729	0.529459	0.119815
uc.346+	0.109444	0	0	0.0551813	0.0632831	0.285012	0.366542	0	0.231474	0	0.231474	0.0551813	0.366422	0.0762251	0.268176	0.0721152	0.366422	0.108557	1	0.109444	0.109444	0.0722162	0.0722162	0	0	0.0534582	0.0511247	0.0534582	0.0511247	0.0551813	0.207446	0	0.478078	0.0722162	0	0.33111	0.0722162	0.0224196	0.0618101	0.0612031	0.0551813	0	0.267793	0.0551813	0.0612031	0.295965	0.109444	0.108557	1
mdm2-as	0.059637	0	0	1	0.058445	0.135346	0.0581989	0	0.336877	0	0.336877	1	0.0568229	0.0682225	0.06636	0.0720446	0.0568229	0.0674385	0.0551813	0.059637	0.059637	0.0602126	0.0602126	0	0.0779605	0.0602126	0.0602126	0.0602126	0.0699989	1	0.0602488	0	0.0709779	0.0602126	0	0.0726693	0.0602126	0	0.0713392	0.0755757	1	0	0.442772	1	0.0755757	0.536402	0.059637	0.0674385	0.0551813
xist	0.0450844	0.0525896	0.0206147	0.425998	0.0517516	0.222381	0.0433348	0	0.250299	0	0.250299	0.425998	0.421151	0.0578988	0.177939	0.0576871	0.421151	0.0520261	0.25817	0.0450844	0.0450844	0.0444231	0.0444231	0.0206147	0.0458174	0.0459021	0.0444231	0.0459021	0.0534942	0.425998	0.419541	0.0525896	0.296688	0.0444231	0.0405442	0.390417	0.0444231	0.0269036	0.0505039	0.0598317	0.425998	0.0525896	0.760697	0.425998	0.0598317	0.334638	0.0450844	0.0520261	0.25817
disc1	0	0	0	0	0	0	0	0	0	0.415529	0	0	0	0	0	0	0	0	0	0	0	0	0	0	0	0	0	0	0	0	0	0	0	0	0	0	0	0	0	0	0	0	0	0	0	0	0	0	0
fmr1-as1(ASFMR1)	0	0.0899105	0.0662348	0.0519737	0.0545013	0.029119	0	0.0617872	0.0518899	0.105681	0.0518899	0.0519737	0	0.0358265	0.0299175	0.0389803	0	0	0	0	0	0	0	0.076696	0.0710269	0	0	0	0.0597108	0.0519737	0.0466211	0.0899105	0	0	0.0410336	0.0382884	0	0	0	0	0.0519737	0.690342	0.0517772	0.0519737	0	0.050555	0	0	0
dlg2as	0	0	0	0	0	0	0	0	0	0.415529	0	0	0	0	0	0	0	0	0	0	0	0	0	0	0	0	0	0	0	0	0	0	0	0	0	0	0	0	0	0	0	0	0	0	0	0	0	0	0
ndm29(29a)	0.059637	0	0	0.0779605	0.058445	0.0434569	0.0581989	0	0.336877	0	0.336877	0.0779605	0.0568229	0.0682225	0.197606	0.686738	0.0568229	0.0674385	0.0551813	0.059637	0.059637	0.0602126	0.0602126	0	0.0779605	0.0602126	0.0602126	0.0602126	0.0699989	0.0779605	0.290759	0	0.0709779	0.0602126	0	0.0726693	0.0602126	0	0.0713392	0.0755757	0.0779605	0	0.0845597	0.0779605	0.0755757	0.0882595	0.059637	0.0674385	0.0551813
uc.279	0.0549846	0	0	0.0602126	0.0240851	0.0490062	0.115959	0	0.060448	0	0.060448	0.0602126	0.051895	0.540891	0.0510745	0.686738	0.051895	0.05847	0.0722162	0.0549846	0.0549846	1	1	0	0	0.0538483	0.0538483	0.0538483	0.0538483	0.0602126	0.0490672	0	0.0808476	1	0	0.0631526	1	0	0.0602126	0.0577031	0.0602126	0	0.0582252	0.0602126	0.0577031	0.0619495	0.0549846	0.05847	0.0722162
nron	0.0699629	0.0508198	0.0454497	0	0.0422425	0.0178246	0	0.0341793	0.0236251	0	0.0236251	0	0	0.0270243	0.0430229	0	0	0.0524722	0.0270001	0.0699629	0.0699629	0	0	0.0508198	0.0508198	0	0	0	0.0450404	0	0.0151499	0.0508198	0.0245555	0	0.0410336	0.0382884	0	0	0	0.0541637	0	0.0508198	0	0	0.0541637	0.0378001	0.0699629	0.0524722	0.0270001
uc.460	0.0549846	0	0	0.0602126	0.0240851	0.0490062	0.115959	0	0.060448	0	0.060448	0.0602126	0.051895	0.540891	0.0510745	0.686738	0.051895	0.05847	0.0722162	0.0549846	0.0549846	1	1	0	0	0.0538483	0.0538483	0.0538483	0.0538483	0.0602126	0.0490672	0	0.0808476	1	0	0.0631526	1	0	0.0602126	0.0577031	0.0602126	0	0.0582252	0.0602126	0.0577031	0.0619495	0.0549846	0.05847	0.0722162
uc.379	0.0549846	0	0	0.0602126	0.0240851	0.0490062	0.115959	0	0.060448	0	0.060448	0.0602126	0.051895	0.540891	0.0510745	0.686738	0.051895	0.05847	0.0722162	0.0549846	0.0549846	1	1	0	0	0.0538483	0.0538483	0.0538483	0.0538483	0.0602126	0.0490672	0	0.0808476	1	0	0.0631526	1	0	0.0602126	0.0577031	0.0602126	0	0.0582252	0.0602126	0.0577031	0.0619495	0.0549846	0.05847	0.0722162
[truncated: 46 more columns]
