# Supplementary material for: ILNCSIM: improved lncRNA functional similarity calculation model
Source: Oncotarget. 2016 Mar 23;7(18):25902–14. doi: 10.18632/oncotarget.8296 (PMC5041953; doi:10.18632/oncotarget.8296)
Supplement: Supplementary file 3 [file oncotarget-07-25902-s003.xlsx]

## Sheet: Sheet1
Z82214.3	1	0.0533682	0.0533682	0.0499593	0.0533682	0.0680851	0.0499593	0.0533682	0.0754436	0.166292	0.0525292	0.0525292	1	0.0499593	0.0533682	1	0.0754436	0.0533682	0.0754436	1	0.0754436	0.0487809	0.0487809	0.0533682	0.325484	0.0533682	0.0533682	0.0754436	0.0533682	0.164401	0.0533682	0.0656847	0.0754436	1	0.0533682	0.0754436	0.0754436	0.0499593	0.0525292	1	0.0656847	1	0.0533682	1	0.0533682	0.372582	0.0525292	1	0.0533682
FENDRR	0.0533682	1	0.071324	0.0601854	1	0.0775343	0.0601854	0.071324	0.0842023	0.177423	0.0904704	0.0904704	0.0533682	0.0601854	0.071324	0.0533682	0.0842023	0.071324	0.0806394	0.0533682	0.0806394	0.0557744	0.0557744	0.0832999	0.0712277	0.071324	0.071324	0.0842023	0.071324	0.176792	0.071324	0.098004	0.0806394	0.0533682	1	0.0842023	0.0806394	0.0601854	0.0904704	0.0533682	0.098004	0.0533682	0.690441	0.0533682	1	0.0701983	0.0904704	0.0533682	1
MONC	0.0533682	0.071324	1	0.0601854	0.071324	0.071324	0.0601854	0.071324	0.071324	0.06559	0.0596034	0.0596034	0.0533682	0.0601854	0.071324	0.0533682	0.071324	0.071324	0.071324	0.0533682	0.071324	0.0557744	0.0557744	0.071324	0.0622432	0.071324	0.071324	0.071324	0.071324	0.0641158	0.071324	0.0845788	0.071324	0.0533682	0.071324	0.071324	0.071324	0.0601854	0.0596034	0.0533682	0.0845788	0.0533682	0.071324	0.0533682	0.071324	0.0677115	0.0596034	0.0533682	0.071324
KCNQ1DN	0.0499593	0.0601854	0.0601854	1	0.0601854	0.075615	0.0538152	0.0601854	0.0900866	0.174641	0.0549459	0.0549459	0.0499593	0.0538152	0.0601854	0.0499593	0.0900866	0.0700425	0.0784013	0.0499593	0.0784013	0.0512823	0.0512823	0.0601854	0.0670472	0.0700425	0.0601854	0.0900866	0.0601854	0.173696	0.0700425	0.0725159	0.0784013	0.0499593	0.0601854	0.0900866	0.0784013	0.0538152	0.0549459	0.0499593	0.0725159	0.0499593	0.0801195	0.0499593	0.0601854	0.0709909	0.0549459	0.0499593	0.0601854
uc003iqu	0.0533682	1	0.071324	0.0601854	1	0.0775343	0.0601854	0.071324	0.0842023	0.177423	0.0904704	0.0904704	0.0533682	0.0601854	0.071324	0.0533682	0.0842023	0.071324	0.0806394	0.0533682	0.0806394	0.0557744	0.0557744	0.0832999	0.0712277	0.071324	0.071324	0.0842023	0.071324	0.176792	0.071324	0.098004	0.0806394	0.0533682	1	0.0842023	0.0806394	0.0601854	0.0904704	0.0533682	0.098004	0.0533682	0.690441	0.0533682	1	0.0701983	0.0904704	0.0533682	1
DANCR	0.0680851	0.0775343	0.071324	0.075615	0.0775343	1	0.0601854	0.071324	0.0821327	0.280481	0.0706641	0.0706641	0.0680851	0.0601854	0.071324	0.0680851	0.0821327	0.694734	0.694734	0.0680851	0.694734	0.0557744	0.0557744	0.0759817	0.078589	0.0757703	0.071324	0.0821327	0.071324	0.281115	0.0757703	0.093529	0.694734	0.0680851	0.0775343	0.0821327	0.694734	0.0601854	0.0706641	0.0680851	0.093529	0.0680851	0.0793164	0.0680851	0.0775343	0.33898	0.0706641	0.0680851	0.0775343
BE503655	0.0499593	0.0601854	0.0601854	0.0538152	0.0601854	0.0601854	1	0.0601854	0.0601854	0.0578251	0.0549459	0.0549459	0.0499593	1	0.0601854	0.0499593	0.0601854	0.0601854	0.0601854	0.0499593	0.0601854	0.0588044	0.0588044	0.0601854	0.056289	0.0601854	0.0601854	0.0601854	0.0601854	0.0565998	0.0601854	0.0725159	0.0601854	0.0499593	0.0601854	0.0601854	0.0601854	0.0538152	0.0549459	0.0499593	0.0725159	0.0499593	0.0601854	0.0499593	0.0601854	0.372321	0.0549459	0.0499593	0.0601854
TCONS_l2_00030560	0.0533682	0.071324	0.071324	0.0601854	0.071324	0.071324	0.0601854	1	0.071324	0.06559	0.0596034	0.0596034	0.0533682	0.0601854	1	0.0533682	0.071324	0.071324	0.071324	0.0533682	0.071324	0.0557744	0.0557744	0.071324	0.0622432	0.071324	1	0.071324	1	0.0641158	0.071324	0.0845788	0.071324	0.0533682	0.071324	0.071324	0.071324	0.0601854	0.0596034	0.0533682	0.0845788	0.0533682	0.071324	0.0533682	0.071324	0.0677115	0.0596034	0.0533682	0.071324
NBAT-1	0.0754436	0.0842023	0.071324	0.0900866	0.0842023	0.0821327	0.0601854	0.071324	1	0.184023	0.0821242	0.0821242	0.0754436	0.0601854	0.071324	0.0754436	1	0.0779934	0.0842023	0.0754436	0.0842023	0.0557744	0.0557744	0.0799096	0.335669	0.0779934	0.071324	1	0.071324	0.0758806	0.0779934	0.103317	0.0842023	0.0754436	0.0842023	1	0.0842023	0.0601854	0.0821242	0.0754436	0.103317	0.0754436	0.0902587	0.0754436	0.0842023	0.0802397	0.0821242	0.0754436	0.0842023
MEG3	0.166292	0.177423	0.06559	0.174641	0.177423	0.280481	0.0578251	0.06559	0.184023	1	0.172439	0.172439	0.166292	0.0578251	0.06559	0.166292	0.184023	0.177574	0.183502	0.166292	0.183502	0.165147	0.165147	0.0717736	0.420095	0.176059	0.06559	0.184023	0.06559	0.72611	0.176059	0.0883381	0.183502	0.166292	0.177423	0.184023	0.183502	0.170199	0.172439	0.166292	0.0883381	0.166292	0.277622	0.166292	0.177423	0.342133	0.172439	0.166292	0.177423
CCAL	0.0525292	0.0904704	0.0596034	0.0549459	0.0904704	0.0706641	0.0549459	0.0596034	0.0821242	0.172439	1	1	0.0525292	0.0549459	0.0596034	0.0525292	0.0821242	0.0596034	0.0761945	0.0525292	0.0761945	0.0532654	0.0532654	0.0801814	0.328565	0.0596034	0.0596034	0.0821242	0.0596034	0.17223	0.0596034	0.0976422	0.0761945	0.0525292	0.0904704	0.0821242	0.0761945	0.0549459	1	0.0525292	0.0976422	0.0525292	0.0801814	0.0525292	0.0904704	0.0638085	1	0.0525292	0.0904704
uc.73	0.0525292	0.0904704	0.0596034	0.0549459	0.0904704	0.0706641	0.0549459	0.0596034	0.0821242	0.172439	1	1	0.0525292	0.0549459	0.0596034	0.0525292	0.0821242	0.0596034	0.0761945	0.0525292	0.0761945	0.0532654	0.0532654	0.0801814	0.328565	0.0596034	0.0596034	0.0821242	0.0596034	0.17223	0.0596034	0.0976422	0.0761945	0.0525292	0.0904704	0.0821242	0.0761945	0.0549459	1	0.0525292	0.0976422	0.0525292	0.0801814	0.0525292	0.0904704	0.0638085	1	0.0525292	0.0904704
AF118081	1	0.0533682	0.0533682	0.0499593	0.0533682	0.0680851	0.0499593	0.0533682	0.0754436	0.166292	0.0525292	0.0525292	1	0.0499593	0.0533682	1	0.0754436	0.0533682	0.0754436	1	0.0754436	0.0487809	0.0487809	0.0533682	0.325484	0.0533682	0.0533682	0.0754436	0.0533682	0.164401	0.0533682	0.0656847	0.0754436	1	0.0533682	0.0754436	0.0754436	0.0499593	0.0525292	1	0.0656847	1	0.0533682	1	0.0533682	0.372582	0.0525292	1	0.0533682
HIF2PUT	0.0499593	0.0601854	0.0601854	0.0538152	0.0601854	0.0601854	1	0.0601854	0.0601854	0.0578251	0.0549459	0.0549459	0.0499593	1	0.0601854	0.0499593	0.0601854	0.0601854	0.0601854	0.0499593	0.0601854	0.0588044	0.0588044	0.0601854	0.056289	0.0601854	0.0601854	0.0601854	0.0601854	0.0565998	0.0601854	0.0725159	0.0601854	0.0499593	0.0601854	0.0601854	0.0601854	0.0538152	0.0549459	0.0499593	0.0725159	0.0499593	0.0601854	0.0499593	0.0601854	0.372321	0.0549459	0.0499593	0.0601854
TCONS_l2_00004424	0.0533682	0.071324	0.071324	0.0601854	0.071324	0.071324	0.0601854	1	0.071324	0.06559	0.0596034	0.0596034	0.0533682	0.0601854	1	0.0533682	0.071324	0.071324	0.071324	0.0533682	0.071324	0.0557744	0.0557744	0.071324	0.0622432	0.071324	1	0.071324	1	0.0641158	0.071324	0.0845788	0.071324	0.0533682	0.071324	0.071324	0.071324	0.0601854	0.0596034	0.0533682	0.0845788	0.0533682	0.071324	0.0533682	0.071324	0.0677115	0.0596034	0.0533682	0.071324
RGMB-AS1	1	0.0533682	0.0533682	0.0499593	0.0533682	0.0680851	0.0499593	0.0533682	0.0754436	0.166292	0.0525292	0.0525292	1	0.0499593	0.0533682	1	0.0754436	0.0533682	0.0754436	1	0.0754436	0.0487809	0.0487809	0.0533682	0.325484	0.0533682	0.0533682	0.0754436	0.0533682	0.164401	0.0533682	0.0656847	0.0754436	1	0.0533682	0.0754436	0.0754436	0.0499593	0.0525292	1	0.0656847	1	0.0533682	1	0.0533682	0.372582	0.0525292	1	0.0533682
lnc-RP3-368B9	0.0754436	0.0842023	0.071324	0.0900866	0.0842023	0.0821327	0.0601854	0.071324	1	0.184023	0.0821242	0.0821242	0.0754436	0.0601854	0.071324	0.0754436	1	0.0779934	0.0842023	0.0754436	0.0842023	0.0557744	0.0557744	0.0799096	0.335669	0.0779934	0.071324	1	0.071324	0.0758806	0.0779934	0.103317	0.0842023	0.0754436	0.0842023	1	0.0842023	0.0601854	0.0821242	0.0754436	0.103317	0.0754436	0.0902587	0.0754436	0.0842023	0.0802397	0.0821242	0.0754436	0.0842023
PCAN-R2	0.0533682	0.071324	0.071324	0.0700425	0.071324	0.694734	0.0601854	0.071324	0.0779934	0.177574	0.0596034	0.0596034	0.0533682	0.0601854	0.071324	0.0533682	0.0779934	1	0.0842023	0.0533682	0.0842023	0.0557744	0.0557744	0.071324	0.0670314	0.0779934	0.071324	0.0779934	0.071324	0.177714	0.0779934	0.0845788	0.0842023	0.0533682	0.071324	0.0779934	0.0842023	0.0601854	0.0596034	0.0533682	0.0845788	0.0533682	0.0757703	0.0533682	0.071324	0.0724975	0.0596034	0.0533682	0.071324
RP11-501G6.1	0.0754436	0.0806394	0.071324	0.0784013	0.0806394	0.694734	0.0601854	0.071324	0.0842023	0.183502	0.0761945	0.0761945	0.0754436	0.0601854	0.071324	0.0754436	0.0842023	0.0842023	1	0.0754436	1	0.0557744	0.0557744	0.0775343	0.0786741	0.071324	0.071324	0.0842023	0.071324	0.183896	0.071324	0.098004	1	0.0754436	0.0806394	0.0842023	1	0.0601854	0.0761945	0.0754436	0.098004	0.0754436	0.0775343	0.0754436	0.0806394	0.380331	0.0761945	0.0754436	0.0806394
RP11-909N17.3	1	0.0533682	0.0533682	0.0499593	0.0533682	0.0680851	0.0499593	0.0533682	0.0754436	0.166292	0.0525292	0.0525292	1	0.0499593	0.0533682	1	0.0754436	0.0533682	0.0754436	1	0.0754436	0.0487809	0.0487809	0.0533682	0.325484	0.0533682	0.0533682	0.0754436	0.0533682	0.164401	0.0533682	0.0656847	0.0754436	1	0.0533682	0.0754436	0.0754436	0.0499593	0.0525292	1	0.0656847	1	0.0533682	1	0.0533682	0.372582	0.0525292	1	0.0533682
uc004bdv.3	0.0754436	0.0806394	0.071324	0.0784013	0.0806394	0.694734	0.0601854	0.071324	0.0842023	0.183502	0.0761945	0.0761945	0.0754436	0.0601854	0.071324	0.0754436	0.0842023	0.0842023	1	0.0754436	1	0.0557744	0.0557744	0.0775343	0.0786741	0.071324	0.071324	0.0842023	0.071324	0.183896	0.071324	0.098004	1	0.0754436	0.0806394	0.0842023	1	0.0601854	0.0761945	0.0754436	0.098004	0.0754436	0.0775343	0.0754436	0.0806394	0.380331	0.0761945	0.0754436	0.0806394
lncRNA-AK058803	0.0487809	0.0557744	0.0557744	0.0512823	0.0557744	0.0557744	0.0588044	0.0557744	0.0557744	0.165147	0.0532654	0.0532654	0.0487809	0.0588044	0.0557744	0.0487809	0.0557744	0.0557744	0.0557744	0.0487809	0.0557744	1	1	0.0557744	0.323181	0.0557744	0.0557744	0.0557744	0.0557744	0.164509	0.0557744	0.0679908	0.0557744	0.0487809	0.0557744	0.0557744	0.0557744	0.0512823	0.0532654	0.0487809	0.0679908	0.0487809	0.0557744	0.0487809	0.0557744	0.056231	0.0532654	0.0487809	0.0557744
lincRNA-BC5	0.0487809	0.0557744	0.0557744	0.0512823	0.0557744	0.0557744	0.0588044	0.0557744	0.0557744	0.165147	0.0532654	0.0532654	0.0487809	0.0588044	0.0557744	0.0487809	0.0557744	0.0557744	0.0557744	0.0487809	0.0557744	1	1	0.0557744	0.323181	0.0557744	0.0557744	0.0557744	0.0557744	0.164509	0.0557744	0.0679908	0.0557744	0.0487809	0.0557744	0.0557744	0.0557744	0.0512823	0.0532654	0.0487809	0.0679908	0.0487809	0.0557744	0.0487809	0.0557744	0.056231	0.0532654	0.0487809	0.0557744
PEG10	0.0533682	0.0832999	0.071324	0.0601854	0.0832999	0.0759817	0.0601854	0.071324	0.0799096	0.0717736	0.0801814	0.0801814	0.0533682	0.0601854	0.071324	0.0533682	0.0799096	0.071324	0.0775343	0.0533682	0.0775343	0.0557744	0.0557744	1	0.0712398	0.071324	0.071324	0.0799096	0.071324	0.171913	0.071324	0.093529	0.0775343	0.0533682	0.0832999	0.0799096	0.0775343	0.0601854	0.0801814	0.0533682	0.093529	0.0533682	0.0803059	0.0533682	0.0832999	0.0748257	0.0801814	0.0533682	0.0832999
XIST	0.325484	0.0712277	0.0622432	0.0670472	0.0712277	0.078589	0.056289	0.0622432	0.335669	0.420095	0.328565	0.328565	0.325484	0.056289	0.0622432	0.325484	0.335669	0.0670314	0.0786741	0.325484	0.0786741	0.323181	0.323181	0.0712398	1	0.071594	0.0622432	0.335669	0.0622432	0.501838	0.071594	0.09106	0.0786741	0.325484	0.0712277	0.335669	0.0786741	0.0632482	0.328565	0.325484	0.09106	0.325484	0.0766248	0.325484	0.0712277	0.246929	0.328565	0.325484	0.0712277
lncRNA-EBIC	0.0533682	0.071324	0.071324	0.0700425	0.071324	0.0757703	0.0601854	0.071324	0.0779934	0.176059	0.0596034	0.0596034	0.0533682	0.0601854	0.071324	0.0533682	0.0779934	0.0779934	0.071324	0.0533682	0.071324	0.0557744	0.0557744	0.071324	0.071594	1	0.071324	0.0779934	0.071324	0.0696067	1	0.0845788	0.071324	0.0533682	0.071324	0.0779934	0.071324	0.0601854	0.0596034	0.0533682	0.0845788	0.0533682	0.0757703	0.0533682	0.071324	0.0693163	0.0596034	0.0533682	0.071324
TCONS_l2_00006843	0.0533682	0.071324	0.071324	0.0601854	0.071324	0.071324	0.0601854	1	0.071324	0.06559	0.0596034	0.0596034	0.0533682	0.0601854	1	0.0533682	0.071324	0.071324	0.071324	0.0533682	0.071324	0.0557744	0.0557744	0.071324	0.0622432	0.071324	1	0.071324	1	0.0641158	0.071324	0.0845788	0.071324	0.0533682	0.071324	0.071324	0.071324	0.0601854	0.0596034	0.0533682	0.0845788	0.0533682	0.071324	0.0533682	0.071324	0.0677115	0.0596034	0.0533682	0.071324
ENST00000456816	0.0754436	0.0842023	0.071324	0.0900866	0.0842023	0.0821327	0.0601854	0.071324	1	0.184023	0.0821242	0.0821242	0.0754436	0.0601854	0.071324	0.0754436	1	0.0779934	0.0842023	0.0754436	0.0842023	0.0557744	0.0557744	0.0799096	0.335669	0.0779934	0.071324	1	0.071324	0.0758806	0.0779934	0.103317	0.0842023	0.0754436	0.0842023	1	0.0842023	0.0601854	0.0821242	0.0754436	0.103317	0.0754436	0.0902587	0.0754436	0.0842023	0.0802397	0.0821242	0.0754436	0.0842023
TCONS_l2_00020565	0.0533682	0.071324	0.071324	0.0601854	0.071324	0.071324	0.0601854	1	0.071324	0.06559	0.0596034	0.0596034	0.0533682	0.0601854	1	0.0533682	0.071324	0.071324	0.071324	0.0533682	0.071324	0.0557744	0.0557744	0.071324	0.0622432	0.071324	1	0.071324	1	0.0641158	0.071324	0.0845788	0.071324	0.0533682	0.071324	0.071324	0.071324	0.0601854	0.0596034	0.0533682	0.0845788	0.0533682	0.071324	0.0533682	0.071324	0.0677115	0.0596034	0.0533682	0.071324
H19	0.164401	0.176792	0.0641158	0.173696	0.176792	0.281115	0.0565998	0.0641158	0.0758806	0.72611	0.17223	0.17223	0.164401	0.0565998	0.0641158	0.164401	0.0758806	0.177714	0.183896	0.164401	0.183896	0.164509	0.164509	0.171913	0.501838	0.0696067	0.0641158	0.0758806	0.0641158	1	0.0696067	0.0859206	0.183896	0.164401	0.176792	0.0758806	0.183896	0.0842894	0.17223	0.164401	0.0859206	0.164401	0.277451	0.164401	0.176792	0.341368	0.17223	0.164401	0.176792
ncRNA-CCND1	0.0533682	0.071324	0.071324	0.0700425	0.071324	0.0757703	0.0601854	0.071324	0.0779934	0.176059	0.0596034	0.0596034	0.0533682	0.0601854	0.071324	0.0533682	0.0779934	0.0779934	0.071324	0.0533682	0.071324	0.0557744	0.0557744	0.071324	0.071594	1	0.071324	0.0779934	0.071324	0.0696067	1	0.0845788	0.071324	0.0533682	0.071324	0.0779934	0.071324	0.0601854	0.0596034	0.0533682	0.0845788	0.0533682	0.0757703	0.0533682	0.071324	0.0693163	0.0596034	0.0533682	0.071324
AF075041	0.0656847	0.098004	0.0845788	0.0725159	0.098004	0.093529	0.0725159	0.0845788	0.103317	0.0883381	0.0976422	0.0976422	0.0656847	0.0725159	0.0845788	0.0656847	0.103317	0.0845788	0.098004	0.0656847	0.098004	0.0679908	0.0679908	0.093529	0.09106	0.0845788	0.0845788	0.103317	0.0845788	0.0859206	0.0845788	1	0.098004	0.0656847	0.098004	0.103317	0.098004	0.0725159	0.0976422	0.0656847	1	0.0656847	0.093529	0.0656847	0.098004	0.0847723	0.0976422	0.0656847	0.098004
P28210	0.0754436	0.0806394	0.071324	0.0784013	0.0806394	0.694734	0.0601854	0.071324	0.0842023	0.183502	0.0761945	0.0761945	0.0754436	0.0601854	0.071324	0.0754436	0.0842023	0.0842023	1	0.0754436	1	0.0557744	0.0557744	0.0775343	0.0786741	0.071324	0.071324	0.0842023	0.071324	0.183896	0.071324	0.098004	1	0.0754436	0.0806394	0.0842023	1	0.0601854	0.0761945	0.0754436	0.098004	0.0754436	0.0775343	0.0754436	0.0806394	0.380331	0.0761945	0.0754436	0.0806394
lncRNA-DQ786227	1	0.0533682	0.0533682	0.0499593	0.0533682	0.0680851	0.0499593	0.0533682	0.0754436	0.166292	0.0525292	0.0525292	1	0.0499593	0.0533682	1	0.0754436	0.0533682	0.0754436	1	0.0754436	0.0487809	0.0487809	0.0533682	0.325484	0.0533682	0.0533682	0.0754436	0.0533682	0.164401	0.0533682	0.0656847	0.0754436	1	0.0533682	0.0754436	0.0754436	0.0499593	0.0525292	1	0.0656847	1	0.0533682	1	0.0533682	0.372582	0.0525292	1	0.0533682
AC104699.1	0.0533682	1	0.071324	0.0601854	1	0.0775343	0.0601854	0.071324	0.0842023	0.177423	0.0904704	0.0904704	0.0533682	0.0601854	0.071324	0.0533682	0.0842023	0.071324	0.0806394	0.0533682	0.0806394	0.0557744	0.0557744	0.0832999	0.0712277	0.071324	0.071324	0.0842023	0.071324	0.176792	0.071324	0.098004	0.0806394	0.0533682	1	0.0842023	0.0806394	0.0601854	0.0904704	0.0533682	0.098004	0.0533682	0.690441	0.0533682	1	0.0701983	0.0904704	0.0533682	1
lnc-SLC30A4-1	0.0754436	0.0842023	0.071324	0.0900866	0.0842023	0.0821327	0.0601854	0.071324	1	0.184023	0.0821242	0.0821242	0.0754436	0.0601854	0.071324	0.0754436	1	0.0779934	0.0842023	0.0754436	0.0842023	0.0557744	0.0557744	0.0799096	0.335669	0.0779934	0.071324	1	0.071324	0.0758806	0.0779934	0.103317	0.0842023	0.0754436	0.0842023	1	0.0842023	0.0601854	0.0821242	0.0754436	0.103317	0.0754436	0.0902587	0.0754436	0.0842023	0.0802397	0.0821242	0.0754436	0.0842023
URHC	0.0754436	0.0806394	0.071324	0.0784013	0.0806394	0.694734	0.0601854	0.071324	0.0842023	0.183502	0.0761945	0.0761945	0.0754436	0.0601854	0.071324	0.0754436	0.0842023	0.0842023	1	0.0754436	1	0.0557744	0.0557744	0.0775343	0.0786741	0.071324	0.071324	0.0842023	0.071324	0.183896	0.071324	0.098004	1	0.0754436	0.0806394	0.0842023	1	0.0601854	0.0761945	0.0754436	0.098004	0.0754436	0.0775343	0.0754436	0.0806394	0.380331	0.0761945	0.0754436	0.0806394
CASC15-S	0.0499593	0.0601854	0.0601854	0.0538152	0.0601854	0.0601854	0.0538152	0.0601854	0.0601854	0.170199	0.0549459	0.0549459	0.0499593	0.0538152	0.0601854	0.0499593	0.0601854	0.0601854	0.0601854	0.0499593	0.0601854	0.0512823	0.0512823	0.0601854	0.0632482	0.0601854	0.0601854	0.0601854	0.0601854	0.0842894	0.0601854	0.0725159	0.0601854	0.0499593	0.0601854	0.0601854	0.0601854	1	0.0549459	0.0499593	0.0725159	0.0499593	0.0601854	0.0499593	0.0601854	0.0585565	0.0549459	0.0499593	0.0601854
CAHM	0.0525292	0.0904704	0.0596034	0.0549459	0.0904704	0.0706641	0.0549459	0.0596034	0.0821242	0.172439	1	1	0.0525292	0.0549459	0.0596034	0.0525292	0.0821242	0.0596034	0.0761945	0.0525292	0.0761945	0.0532654	0.0532654	0.0801814	0.328565	0.0596034	0.0596034	0.0821242	0.0596034	0.17223	0.0596034	0.0976422	0.0761945	0.0525292	0.0904704	0.0821242	0.0761945	0.0549459	1	0.0525292	0.0976422	0.0525292	0.0801814	0.0525292	0.0904704	0.0638085	1	0.0525292	0.0904704
AK123263	1	0.0533682	0.0533682	0.0499593	0.0533682	0.0680851	0.0499593	0.0533682	0.0754436	0.166292	0.0525292	0.0525292	1	0.0499593	0.0533682	1	0.0754436	0.0533682	0.0754436	1	0.0754436	0.0487809	0.0487809	0.0533682	0.325484	0.0533682	0.0533682	0.0754436	0.0533682	0.164401	0.0533682	0.0656847	0.0754436	1	0.0533682	0.0754436	0.0754436	0.0499593	0.0525292	1	0.0656847	1	0.0533682	1	0.0533682	0.372582	0.0525292	1	0.0533682
RP11-58D2.1	0.0656847	0.098004	0.0845788	0.0725159	0.098004	0.093529	0.0725159	0.0845788	0.103317	0.0883381	0.0976422	0.0976422	0.0656847	0.0725159	0.0845788	0.0656847	0.103317	0.0845788	0.098004	0.0656847	0.098004	0.0679908	0.0679908	0.093529	0.09106	0.0845788	0.0845788	0.103317	0.0845788	0.0859206	0.0845788	1	0.098004	0.0656847	0.098004	0.103317	0.098004	0.0725159	0.0976422	0.0656847	1	0.0656847	0.093529	0.0656847	0.098004	0.0847723	0.0976422	0.0656847	0.098004
NCRNA00210	1	0.0533682	0.0533682	0.0499593	0.0533682	0.0680851	0.0499593	0.0533682	0.0754436	0.166292	0.0525292	0.0525292	1	0.0499593	0.0533682	1	0.0754436	0.0533682	0.0754436	1	0.0754436	0.0487809	0.0487809	0.0533682	0.325484	0.0533682	0.0533682	0.0754436	0.0533682	0.164401	0.0533682	0.0656847	0.0754436	1	0.0533682	0.0754436	0.0754436	0.0499593	0.0525292	1	0.0656847	1	0.0533682	1	0.0533682	0.372582	0.0525292	1	0.0533682
GHET1	0.0533682	0.690441	0.071324	0.0801195	0.690441	0.0793164	0.0601854	0.071324	0.0902587	0.277622	0.0801814	0.0801814	0.0533682	0.0601854	0.071324	0.0533682	0.0902587	0.0757703	0.0775343	0.0533682	0.0775343	0.0557744	0.0557744	0.0803059	0.0766248	0.0757703	0.071324	0.0902587	0.071324	0.277451	0.0757703	0.093529	0.0775343	0.0533682	0.690441	0.0902587	0.0775343	0.0601854	0.0801814	0.0533682	0.093529	0.0533682	1	0.0533682	0.690441	0.335695	0.0801814	0.0533682	0.690441
GNAS-AS1	1	0.0533682	0.0533682	0.0499593	0.0533682	0.0680851	0.0499593	0.0533682	0.0754436	0.166292	0.0525292	0.0525292	1	0.0499593	0.0533682	1	0.0754436	0.0533682	0.0754436	1	0.0754436	0.0487809	0.0487809	0.0533682	0.325484	0.0533682	0.0533682	0.0754436	0.0533682	0.164401	0.0533682	0.0656847	0.0754436	1	0.0533682	0.0754436	0.0754436	0.0499593	0.0525292	1	0.0656847	1	0.0533682	1	0.0533682	0.372582	0.0525292	1	0.0533682
uc003tfx	0.0533682	1	0.071324	0.0601854	1	0.0775343	0.0601854	0.071324	0.0842023	0.177423	0.0904704	0.0904704	0.0533682	0.0601854	0.071324	0.0533682	0.0842023	0.071324	0.0806394	0.0533682	0.0806394	0.0557744	0.0557744	0.0832999	0.0712277	0.071324	0.071324	0.0842023	0.071324	0.176792	0.071324	0.098004	0.0806394	0.0533682	1	0.0842023	0.0806394	0.0601854	0.0904704	0.0533682	0.098004	0.0533682	0.690441	0.0533682	1	0.0701983	0.0904704	0.0533682	1
TUG1	0.372582	0.0701983	0.0677115	0.0709909	0.0701983	0.33898	0.372321	0.0677115	0.0802397	0.342133	0.0638085	0.0638085	0.372582	0.372321	0.0677115	0.372582	0.0802397	0.0724975	0.380331	0.372582	0.380331	0.056231	0.056231	0.0748257	0.246929	0.0693163	0.0677115	0.0802397	0.0677115	0.341368	0.0693163	0.0847723	0.380331	0.372582	0.0701983	0.0802397	0.380331	0.0585565	0.0638085	0.372582	0.0847723	0.372582	0.335695	0.372582	0.0701983	1	0.0638085	0.372582	0.0701983
NR_038990	0.0525292	0.0904704	0.0596034	0.0549459	0.0904704	0.0706641	0.0549459	0.0596034	0.0821242	0.172439	1	1	0.0525292	0.0549459	0.0596034	0.0525292	0.0821242	0.0596034	0.0761945	0.0525292	0.0761945	0.0532654	0.0532654	0.0801814	0.328565	0.0596034	0.0596034	0.0821242	0.0596034	0.17223	0.0596034	0.0976422	0.0761945	0.0525292	0.0904704	0.0821242	0.0761945	0.0549459	1	0.0525292	0.0976422	0.0525292	0.0801814	0.0525292	0.0904704	0.0638085	1	0.0525292	0.0904704
uc003bgl.1	1	0.0533682	0.0533682	0.0499593	0.0533682	0.0680851	0.0499593	0.0533682	0.0754436	0.166292	0.0525292	0.0525292	1	0.0499593	0.0533682	1	0.0754436	0.0533682	0.0754436	1	0.0754436	0.0487809	0.0487809	0.0533682	0.325484	0.0533682	0.0533682	0.0754436	0.0533682	0.164401	0.0533682	0.0656847	0.0754436	1	0.0533682	0.0754436	0.0754436	0.0499593	0.0525292	1	0.0656847	1	0.0533682	1	0.0533682	0.372582	0.0525292	1	0.0533682
HIV1230	0.0533682	1	0.071324	0.0601854	1	0.0775343	0.0601854	0.071324	0.0842023	0.177423	0.0904704	0.0904704	0.0533682	0.0601854	0.071324	0.0533682	0.0842023	0.071324	0.0806394	0.0533682	0.0806394	0.0557744	0.0557744	0.0832999	0.0712277	0.071324	0.071324	0.0842023	0.071324	0.176792	0.071324	0.098004	0.0806394	0.0533682	1	0.0842023	0.0806394	0.0601854	0.0904704	0.0533682	0.098004	0.0533682	0.690441	0.0533682	1	0.0701983	0.0904704	0.0533682	1
TRPM2-AS	0.0533682	0.071324	0.071324	0.0700425	0.071324	0.694734	0.0601854	0.071324	0.0779934	0.177574	0.0596034	0.0596034	0.0533682	0.0601854	0.071324	0.0533682	0.0779934	1	0.0842023	0.0533682	0.0842023	0.0557744	0.0557744	0.071324	0.0670314	0.0779934	0.071324	0.0779934	0.071324	0.177714	0.0779934	0.0845788	0.0842023	0.0533682	0.071324	0.0779934	0.0842023	0.0601854	0.0596034	0.0533682	0.0845788	0.0533682	0.0757703	0.0533682	0.071324	0.0724975	0.0596034	0.0533682	0.071324
LINC00673	1	0.0533682	0.0533682	0.0499593	0.0533682	0.0680851	0.0499593	0.0533682	0.0754436	0.166292	0.0525292	0.0525292	1	0.0499593	0.0533682	1	0.0754436	0.0533682	0.0754436	1	0.0754436	0.0487809	0.0487809	0.0533682	0.325484	0.0533682	0.0533682	0.0754436	0.0533682	0.164401	0.0533682	0.0656847	0.0754436	1	0.0533682	0.0754436	0.0754436	0.0499593	0.0525292	1	0.0656847	1	0.0533682	1	0.0533682	0.372582	0.0525292	1	0.0533682
NR_003586	0.0533682	0.0892878	0.071324	0.0601854	0.0892878	0.0775343	0.0601854	0.071324	0.0842023	0.0703501	0.0904704	0.0904704	0.0533682	0.0601854	0.071324	0.0533682	0.0842023	0.071324	0.0806394	0.0533682	0.0806394	0.0557744	0.0557744	0.690441	0.0712277	0.071324	0.071324	0.0842023	0.071324	0.176792	0.071324	0.098004	0.0806394	0.0533682	0.0892878	0.0842023	0.0806394	0.0601854	0.0904704	0.0533682	0.098004	0.0533682	0.0832999	0.0533682	0.0892878	0.0701983	0.0904704	0.0533682	0.0892878
C13orf25	0.0533682	0.071324	0.071324	0.0601854	0.071324	0.071324	0.0601854	0.071324	0.071324	0.0664959	0.0596034	0.0596034	0.0533682	0.0601854	0.071324	0.0533682	0.071324	0.071324	0.071324	0.0533682	0.071324	0.0557744	0.0557744	0.690441	0.0622432	0.071324	0.071324	0.071324	0.071324	0.0651539	0.071324	0.0845788	0.071324	0.0533682	0.071324	0.071324	0.071324	0.0601854	0.0596034	0.0533682	0.0845788	0.0533682	0.071324	0.0533682	0.071324	0.0723042	0.0596034	0.0533682	0.071324
ADAMTS9-AS2	0.682756	0.0532402	0.0532402	0.049892	0.0532402	0.0760623	0.049892	0.0532402	0.0679571	0.271845	0.0524979	0.0524979	0.682756	0.049892	0.0532402	0.682756	0.0679571	0.0532402	0.0836269	0.682756	0.0836269	0.0487438	0.0487438	0.0532722	0.300057	0.0532402	0.0532402	0.0679571	0.0532402	0.271641	0.0532402	0.0655684	0.0836269	0.682756	0.0532402	0.0679571	0.0836269	0.0767858	0.0524979	0.682756	0.0655684	0.682756	0.0532722	0.682756	0.0532402	0.333641	0.0524979	0.682756	0.0532402
RP11-672F9.1	0.0754436	0.0806394	0.071324	0.0784013	0.0806394	0.694734	0.0601854	0.071324	0.0842023	0.183502	0.0761945	0.0761945	0.0754436	0.0601854	0.071324	0.0754436	0.0842023	0.0842023	1	0.0754436	1	0.0557744	0.0557744	0.0775343	0.0786741	0.071324	0.071324	0.0842023	0.071324	0.183896	0.071324	0.098004	1	0.0754436	0.0806394	0.0842023	1	0.0601854	0.0761945	0.0754436	0.098004	0.0754436	0.0775343	0.0754436	0.0806394	0.380331	0.0761945	0.0754436	0.0806394
AKR7L	0.0533682	1	0.071324	0.0601854	1	0.0775343	0.0601854	0.071324	0.0842023	0.177423	0.0904704	0.0904704	0.0533682	0.0601854	0.071324	0.0533682	0.0842023	0.071324	0.0806394	0.0533682	0.0806394	0.0557744	0.0557744	0.0832999	0.0712277	0.071324	0.071324	0.0842023	0.071324	0.176792	0.071324	0.098004	0.0806394	0.0533682	1	0.0842023	0.0806394	0.0601854	0.0904704	0.0533682	0.098004	0.0533682	0.690441	0.0533682	1	0.0701983	0.0904704	0.0533682	1
uc009wkz.1	0.0754436	0.0842023	0.071324	0.0900866	0.0842023	0.0821327	0.0601854	0.071324	1	0.184023	0.0821242	0.0821242	0.0754436	0.0601854	0.071324	0.0754436	1	0.0779934	0.0842023	0.0754436	0.0842023	0.0557744	0.0557744	0.0799096	0.335669	0.0779934	0.071324	1	0.071324	0.0758806	0.0779934	0.103317	0.0842023	0.0754436	0.0842023	1	0.0842023	0.0601854	0.0821242	0.0754436	0.103317	0.0754436	0.0902587	0.0754436	0.0842023	0.0802397	0.0821242	0.0754436	0.0842023
GUCY1B2	1	0.0533682	0.0533682	0.0499593	0.0533682	0.0680851	0.0499593	0.0533682	0.0754436	0.166292	0.0525292	0.0525292	1	0.0499593	0.0533682	1	0.0754436	0.0533682	0.0754436	1	0.0754436	0.0487809	0.0487809	0.0533682	0.325484	0.0533682	0.0533682	0.0754436	0.0533682	0.164401	0.0533682	0.0656847	0.0754436	1	0.0533682	0.0754436	0.0754436	0.0499593	0.0525292	1	0.0656847	1	0.0533682	1	0.0533682	0.372582	0.0525292	1	0.0533682
lncRNA-Dreh	0.0754436	0.0806394	0.071324	0.0784013	0.0806394	0.694734	0.0601854	0.071324	0.0842023	0.183502	0.0761945	0.0761945	0.0754436	0.0601854	0.071324	0.0754436	0.0842023	0.0842023	1	0.0754436	1	0.0557744	0.0557744	0.0775343	0.0786741	0.071324	0.071324	0.0842023	0.071324	0.183896	0.071324	0.098004	1	0.0754436	0.0806394	0.0842023	1	0.0601854	0.0761945	0.0754436	0.098004	0.0754436	0.0775343	0.0754436	0.0806394	0.380331	0.0761945	0.0754436	0.0806394
lnc-KCTD6-3	0.105353	0.0676912	0.0676912	0.058104	0.0676912	0.0801399	0.058104	0.0676912	0.0823438	0.0789322	0.0581095	0.0581095	0.105353	0.058104	0.0676912	0.105353	0.0823438	0.0676912	0.0823438	0.105353	0.0823438	0.0543207	0.0543207	0.119145	0.0893198	0.0676912	0.0676912	0.0823438	0.0676912	0.0861605	0.0676912	0.0806866	0.0823438	0.105353	0.0676912	0.0823438	0.0823438	0.058104	0.0581095	0.105353	0.0806866	0.105353	0.0684177	0.105353	0.0676912	0.0963418	0.0581095	0.105353	0.0676912
AK024556	0.0533682	0.071324	0.071324	0.0700425	0.071324	0.694734	0.0601854	0.071324	0.0779934	0.177574	0.0596034	0.0596034	0.0533682	0.0601854	0.071324	0.0533682	0.0779934	1	0.0842023	0.0533682	0.0842023	0.0557744	0.0557744	0.071324	0.0670314	0.0779934	0.071324	0.0779934	0.071324	0.177714	0.0779934	0.0845788	0.0842023	0.0533682	0.071324	0.0779934	0.0842023	0.0601854	0.0596034	0.0533682	0.0845788	0.0533682	0.0757703	0.0533682	0.071324	0.0724975	0.0596034	0.0533682	0.071324
lncUSMycN	0.0499593	0.0601854	0.0601854	0.0538152	0.0601854	0.0601854	0.0538152	0.0601854	0.0601854	0.170199	0.0549459	0.0549459	0.0499593	0.0538152	0.0601854	0.0499593	0.0601854	0.0601854	0.0601854	0.0499593	0.0601854	0.0512823	0.0512823	0.0601854	0.0632482	0.0601854	0.0601854	0.0601854	0.0601854	0.0842894	0.0601854	0.0725159	0.0601854	0.0499593	0.0601854	0.0601854	0.0601854	1	0.0549459	0.0499593	0.0725159	0.0499593	0.0601854	0.0499593	0.0601854	0.0585565	0.0549459	0.0499593	0.0601854
NR_015441	0.0525292	0.0904704	0.0596034	0.0549459	0.0904704	0.0706641	0.0549459	0.0596034	0.0821242	0.172439	1	1	0.0525292	0.0549459	0.0596034	0.0525292	0.0821242	0.0596034	0.0761945	0.0525292	0.0761945	0.0532654	0.0532654	0.0801814	0.328565	0.0596034	0.0596034	0.0821242	0.0596034	0.17223	0.0596034	0.0976422	0.0761945	0.0525292	0.0904704	0.0821242	0.0761945	0.0549459	1	0.0525292	0.0976422	0.0525292	0.0801814	0.0525292	0.0904704	0.0638085	1	0.0525292	0.0904704
AK022798	0.0533682	1	0.071324	0.0601854	1	0.0775343	0.0601854	0.071324	0.0842023	0.177423	0.0904704	0.0904704	0.0533682	0.0601854	0.071324	0.0533682	0.0842023	0.071324	0.0806394	0.0533682	0.0806394	0.0557744	0.0557744	0.0832999	0.0712277	0.071324	0.071324	0.0842023	0.071324	0.176792	0.071324	0.098004	0.0806394	0.0533682	1	0.0842023	0.0806394	0.0601854	0.0904704	0.0533682	0.098004	0.0533682	0.690441	0.0533682	1	0.0701983	0.0904704	0.0533682	1
P6488	0.0754436	0.0806394	0.071324	0.0784013	0.0806394	0.694734	0.0601854	0.071324	0.0842023	0.183502	0.0761945	0.0761945	0.0754436	0.0601854	0.071324	0.0754436	0.0842023	0.0842023	1	0.0754436	1	0.0557744	0.0557744	0.0775343	0.0786741	0.071324	0.071324	0.0842023	0.071324	0.183896	0.071324	0.098004	1	0.0754436	0.0806394	0.0842023	1	0.0601854	0.0761945	0.0754436	0.098004	0.0754436	0.0775343	0.0754436	0.0806394	0.380331	0.0761945	0.0754436	0.0806394
TI18318	0.0533682	0.071324	0.071324	0.0700425	0.071324	0.0757703	0.0601854	0.071324	0.0779934	0.176059	0.0596034	0.0596034	0.0533682	0.0601854	0.071324	0.0533682	0.0779934	0.0779934	0.071324	0.0533682	0.071324	0.0557744	0.0557744	0.071324	0.071594	1	0.071324	0.0779934	0.071324	0.0696067	1	0.0845788	0.071324	0.0533682	0.071324	0.0779934	0.071324	0.0601854	0.0596034	0.0533682	0.0845788	0.0533682	0.0757703	0.0533682	0.071324	0.0693163	0.0596034	0.0533682	0.071324
LINC01021	0.0525292	0.0904704	0.0596034	0.0549459	0.0904704	0.0706641	0.0549459	0.0596034	0.0821242	0.172439	1	1	0.0525292	0.0549459	0.0596034	0.0525292	0.0821242	0.0596034	0.0761945	0.0525292	0.0761945	0.0532654	0.0532654	0.0801814	0.328565	0.0596034	0.0596034	0.0821242	0.0596034	0.17223	0.0596034	0.0976422	0.0761945	0.0525292	0.0904704	0.0821242	0.0761945	0.0549459	1	0.0525292	0.0976422	0.0525292	0.0801814	0.0525292	0.0904704	0.0638085	1	0.0525292	0.0904704
ENST00000414223	0.0754436	0.0842023	0.071324	0.0900866	0.0842023	0.0821327	0.0601854	0.071324	1	0.184023	0.0821242	0.0821242	0.0754436	0.0601854	0.071324	0.0754436	1	0.0779934	0.0842023	0.0754436	0.0842023	0.0557744	0.0557744	0.0799096	0.335669	0.0779934	0.071324	1	0.071324	0.0758806	0.0779934	0.103317	0.0842023	0.0754436	0.0842023	1	0.0842023	0.0601854	0.0821242	0.0754436	0.103317	0.0754436	0.0902587	0.0754436	0.0842023	0.0802397	0.0821242	0.0754436	0.0842023
TCONS_00090092_MEG3	0.0533682	0.071324	0.071324	0.0601854	0.071324	0.071324	0.0601854	1	0.071324	0.06559	0.0596034	0.0596034	0.0533682	0.0601854	1	0.0533682	0.071324	0.071324	0.071324	0.0533682	0.071324	0.0557744	0.0557744	0.071324	0.0622432	0.071324	1	0.071324	1	0.0641158	0.071324	0.0845788	0.071324	0.0533682	0.071324	0.071324	0.071324	0.0601854	0.0596034	0.0533682	0.0845788	0.0533682	0.071324	0.0533682	0.071324	0.0677115	0.0596034	0.0533682	0.071324
RP11-789C1.1	0.0533682	1	0.071324	0.0601854	1	0.0775343	0.0601854	0.071324	0.0842023	0.177423	0.0904704	0.0904704	0.0533682	0.0601854	0.071324	0.0533682	0.0842023	0.071324	0.0806394	0.0533682	0.0806394	0.0557744	0.0557744	0.0832999	0.0712277	0.071324	0.071324	0.0842023	0.071324	0.176792	0.071324	0.098004	0.0806394	0.0533682	1	0.0842023	0.0806394	0.0601854	0.0904704	0.0533682	0.098004	0.0533682	0.690441	0.0533682	1	0.0701983	0.0904704	0.0533682	1
AF339813	0.0656847	0.098004	0.0845788	0.0725159	0.098004	0.093529	0.0725159	0.0845788	0.103317	0.0883381	0.0976422	0.0976422	0.0656847	0.0725159	0.0845788	0.0656847	0.103317	0.0845788	0.098004	0.0656847	0.098004	0.0679908	0.0679908	0.093529	0.09106	0.0845788	0.0845788	0.103317	0.0845788	0.0859206	0.0845788	1	0.098004	0.0656847	0.098004	0.103317	0.098004	0.0725159	0.0976422	0.0656847	1	0.0656847	0.093529	0.0656847	0.098004	0.0847723	0.0976422	0.0656847	0.098004
uc003jfz.2	0.0533682	0.0892878	0.071324	0.0601854	0.0892878	0.0775343	0.0601854	0.071324	0.0842023	0.0703501	0.0904704	0.0904704	0.0533682	0.0601854	0.071324	0.0533682	0.0842023	0.071324	0.0806394	0.0533682	0.0806394	0.0557744	0.0557744	0.690441	0.0712277	0.071324	0.071324	0.0842023	0.071324	0.176792	0.071324	0.098004	0.0806394	0.0533682	0.0892878	0.0842023	0.0806394	0.0601854	0.0904704	0.0533682	0.098004	0.0533682	0.0832999	0.0533682	0.0892878	0.0701983	0.0904704	0.0533682	0.0892878
NR_026591	0.0754436	0.0806394	0.071324	0.0784013	0.0806394	0.694734	0.0601854	0.071324	0.0842023	0.183502	0.0761945	0.0761945	0.0754436	0.0601854	0.071324	0.0754436	0.0842023	0.0842023	1	0.0754436	1	0.0557744	0.0557744	0.0775343	0.0786741	0.071324	0.071324	0.0842023	0.071324	0.183896	0.071324	0.098004	1	0.0754436	0.0806394	0.0842023	1	0.0601854	0.0761945	0.0754436	0.098004	0.0754436	0.0775343	0.0754436	0.0806394	0.380331	0.0761945	0.0754436	0.0806394
TI10124	0.0533682	0.071324	0.071324	0.0700425	0.071324	0.0757703	0.0601854	0.071324	0.0779934	0.176059	0.0596034	0.0596034	0.0533682	0.0601854	0.071324	0.0533682	0.0779934	0.0779934	0.071324	0.0533682	0.071324	0.0557744	0.0557744	0.071324	0.071594	1	0.071324	0.0779934	0.071324	0.0696067	1	0.0845788	0.071324	0.0533682	0.071324	0.0779934	0.071324	0.0601854	0.0596034	0.0533682	0.0845788	0.0533682	0.0757703	0.0533682	0.071324	0.0693163	0.0596034	0.0533682	0.071324
lincRNA-CALCA	0.0754436	0.0806394	0.071324	0.0784013	0.0806394	0.694734	0.0601854	0.071324	0.0842023	0.183502	0.0761945	0.0761945	0.0754436	0.0601854	0.071324	0.0754436	0.0842023	0.0842023	1	0.0754436	1	0.0557744	0.0557744	0.0775343	0.0786741	0.071324	0.071324	0.0842023	0.071324	0.183896	0.071324	0.098004	1	0.0754436	0.0806394	0.0842023	1	0.0601854	0.0761945	0.0754436	0.098004	0.0754436	0.0775343	0.0754436	0.0806394	0.380331	0.0761945	0.0754436	0.0806394
CTBP1-AS	0.0533682	0.071324	0.071324	0.0700425	0.071324	0.694734	0.0601854	0.071324	0.0779934	0.177574	0.0596034	0.0596034	0.0533682	0.0601854	0.071324	0.0533682	0.0779934	1	0.0842023	0.0533682	0.0842023	0.0557744	0.0557744	0.071324	0.0670314	0.0779934	0.071324	0.0779934	0.071324	0.177714	0.0779934	0.0845788	0.0842023	0.0533682	0.071324	0.0779934	0.0842023	0.0601854	0.0596034	0.0533682	0.0845788	0.0533682	0.0757703	0.0533682	0.071324	0.0724975	0.0596034	0.0533682	0.071324
NR_033663	0.0533682	0.0892878	0.071324	0.0601854	0.0892878	0.0775343	0.0601854	0.071324	0.0842023	0.0703501	0.0904704	0.0904704	0.0533682	0.0601854	0.071324	0.0533682	0.0842023	0.071324	0.0806394	0.0533682	0.0806394	0.0557744	0.0557744	0.690441	0.0712277	0.071324	0.071324	0.0842023	0.071324	0.176792	0.071324	0.098004	0.0806394	0.0533682	0.0892878	0.0842023	0.0806394	0.0601854	0.0904704	0.0533682	0.098004	0.0533682	0.0832999	0.0533682	0.0892878	0.0701983	0.0904704	0.0533682	0.0892878
uc021re1.1	0.0543947	0.0670572	0.0670572	0.0713796	0.0670572	0.0736061	0.0591258	0.0670572	0.0768805	0.0690931	0.0601598	0.0601598	0.0543947	0.0591258	0.0670572	0.0543947	0.0768805	0.0768805	0.0670572	0.0543947	0.0670572	0.0560157	0.0560157	0.0670572	0.0742917	0.0989838	0.0670572	0.0768805	0.0670572	0.0696826	0.0989838	0.0811743	0.0670572	0.0543947	0.0670572	0.0768805	0.0670572	0.0591258	0.0601598	0.0543947	0.0811743	0.0543947	0.0736061	0.0543947	0.0670572	0.0675481	0.0601598	0.0543947	0.0670572
KRT19P3	0.0533682	0.071324	0.071324	0.0900866	0.071324	0.0757703	0.0601854	0.071324	0.0932868	0.178137	0.0596034	0.0596034	0.0533682	0.0601854	0.071324	0.0533682	0.0932868	0.0779934	0.071324	0.0533682	0.071324	0.0557744	0.0557744	0.071324	0.0702373	0.0779934	0.071324	0.0932868	0.071324	0.176899	0.0779934	0.0845788	0.071324	0.0533682	0.071324	0.0932868	0.071324	0.0601854	0.0596034	0.0533682	0.0845788	0.0533682	0.690441	0.0533682	0.071324	0.376652	0.0596034	0.0533682	0.071324
lnc-LCE5A-1	0.105353	0.0676912	0.0676912	0.058104	0.0676912	0.0801399	0.058104	0.0676912	0.0823438	0.0789322	0.0581095	0.0581095	0.105353	0.058104	0.0676912	0.105353	0.0823438	0.0676912	0.0823438	0.105353	0.0823438	0.0543207	0.0543207	0.119145	0.0893198	0.0676912	0.0676912	0.0823438	0.0676912	0.0861605	0.0676912	0.0806866	0.0823438	0.105353	0.0676912	0.0823438	0.0823438	0.058104	0.0581095	0.105353	0.0806866	0.105353	0.0684177	0.105353	0.0676912	0.0963418	0.0581095	0.105353	0.0676912
NR_015430	0.0533682	0.0892878	0.071324	0.0601854	0.0892878	0.0775343	0.0601854	0.071324	0.0842023	0.0703501	0.0904704	0.0904704	0.0533682	0.0601854	0.071324	0.0533682	0.0842023	0.071324	0.0806394	0.0533682	0.0806394	0.0557744	0.0557744	0.690441	0.0712277	0.071324	0.071324	0.0842023	0.071324	0.176792	0.071324	0.098004	0.0806394	0.0533682	0.0892878	0.0842023	0.0806394	0.0601854	0.0904704	0.0533682	0.098004	0.0533682	0.0832999	0.0533682	0.0892878	0.0701983	0.0904704	0.0533682	0.0892878
EGFR-AS1	0.0754436	0.0806394	0.071324	0.0784013	0.0806394	0.694734	0.0601854	0.071324	0.0842023	0.183502	0.0761945	0.0761945	0.0754436	0.0601854	0.071324	0.0754436	0.0842023	0.0842023	1	0.0754436	1	0.0557744	0.0557744	0.0775343	0.0786741	0.071324	0.071324	0.0842023	0.071324	0.183896	0.071324	0.098004	1	0.0754436	0.0806394	0.0842023	1	0.0601854	0.0761945	0.0754436	0.098004	0.0754436	0.0775343	0.0754436	0.0806394	0.380331	0.0761945	0.0754436	0.0806394
AL365371	0.0499593	0.0601854	0.0601854	0.0538152	0.0601854	0.0601854	1	0.0601854	0.0601854	0.0578251	0.0549459	0.0549459	0.0499593	1	0.0601854	0.0499593	0.0601854	0.0601854	0.0601854	0.0499593	0.0601854	0.0588044	0.0588044	0.0601854	0.056289	0.0601854	0.0601854	0.0601854	0.0601854	0.0565998	0.0601854	0.0725159	0.0601854	0.0499593	0.0601854	0.0601854	0.0601854	0.0538152	0.0549459	0.0499593	0.0725159	0.0499593	0.0601854	0.0499593	0.0601854	0.372321	0.0549459	0.0499593	0.0601854
BC011663	0.0533682	1	0.071324	0.0601854	1	0.0775343	0.0601854	0.071324	0.0842023	0.177423	0.0904704	0.0904704	0.0533682	0.0601854	0.071324	0.0533682	0.0842023	0.071324	0.0806394	0.0533682	0.0806394	0.0557744	0.0557744	0.0832999	0.0712277	0.071324	0.071324	0.0842023	0.071324	0.176792	0.071324	0.098004	0.0806394	0.0533682	1	0.0842023	0.0806394	0.0601854	0.0904704	0.0533682	0.098004	0.0533682	0.690441	0.0533682	1	0.0701983	0.0904704	0.0533682	1
TP53TG1	1	0.0533682	0.0533682	0.0499593	0.0533682	0.0680851	0.0499593	0.0533682	0.0754436	0.166292	0.0525292	0.0525292	1	0.0499593	0.0533682	1	0.0754436	0.0533682	0.0754436	1	0.0754436	0.0487809	0.0487809	0.0533682	0.325484	0.0533682	0.0533682	0.0754436	0.0533682	0.164401	0.0533682	0.0656847	0.0754436	1	0.0533682	0.0754436	0.0754436	0.0499593	0.0525292	1	0.0656847	1	0.0533682	1	0.0533682	0.372582	0.0525292	1	0.0533682
lincRNA-p21	0.292681	0.0750306	0.0676145	0.0662712	0.0750306	0.486403	0.0602538	0.0689522	0.0787448	0.478844	0.295892	0.295892	0.292681	0.0602538	0.0689522	0.292681	0.0787448	0.302227	0.306895	0.292681	0.306895	0.0545866	0.0545866	0.105567	0.364064	0.300617	0.0689522	0.0787448	0.0689522	0.400298	0.300617	0.0872063	0.306895	0.292681	0.0750306	0.0787448	0.306895	0.0602538	0.295892	0.292681	0.0872063	0.292681	0.0768419	0.292681	0.0750306	0.387584	0.295892	0.292681	0.0750306
MNX1-AS1	0.0511087	0.077975	0.057397	0.0668383	0.077975	0.075222	0.0532163	0.057397	0.0764219	0.174855	0.684145	0.684145	0.0511087	0.0532163	0.057397	0.0511087	0.0764219	0.0686431	0.0759083	0.0511087	0.0759083	0.0517334	0.0517334	0.0733821	0.53094	0.0808993	0.057397	0.0764219	0.057397	0.274355	0.0808993	0.105283	0.0759083	0.0511087	0.077975	0.0764219	0.0759083	0.0532163	0.684145	0.0511087	0.105283	0.0511087	0.0777439	0.0511087	0.077975	0.0662287	0.684145	0.0511087	0.077975
NR_024418	0.0754436	0.0842023	0.071324	0.0900866	0.0842023	0.0821327	0.0601854	0.071324	1	0.184023	0.0821242	0.0821242	0.0754436	0.0601854	0.071324	0.0754436	1	0.0779934	0.0842023	0.0754436	0.0842023	0.0557744	0.0557744	0.0799096	0.335669	0.0779934	0.071324	1	0.071324	0.0758806	0.0779934	0.103317	0.0842023	0.0754436	0.0842023	1	0.0842023	0.0601854	0.0821242	0.0754436	0.103317	0.0754436	0.0902587	0.0754436	0.0842023	0.0802397	0.0821242	0.0754436	0.0842023
ASLNC00339	0.0499593	0.0601854	0.0601854	0.0538152	0.0601854	0.0601854	1	0.0601854	0.0601854	0.0578251	0.0549459	0.0549459	0.0499593	1	0.0601854	0.0499593	0.0601854	0.0601854	0.0601854	0.0499593	0.0601854	0.0588044	0.0588044	0.0601854	0.056289	0.0601854	0.0601854	0.0601854	0.0601854	0.0565998	0.0601854	0.0725159	0.0601854	0.0499593	0.0601854	0.0601854	0.0601854	0.0538152	0.0549459	0.0499593	0.0725159	0.0499593	0.0601854	0.0499593	0.0601854	0.372321	0.0549459	0.0499593	0.0601854
uc001aka.2	0.0754436	0.0842023	0.071324	0.0900866	0.0842023	0.0821327	0.0601854	0.071324	1	0.184023	0.0821242	0.0821242	0.0754436	0.0601854	0.071324	0.0754436	1	0.0779934	0.0842023	0.0754436	0.0842023	0.0557744	0.0557744	0.0799096	0.335669	0.0779934	0.071324	1	0.071324	0.0758806	0.0779934	0.103317	0.0842023	0.0754436	0.0842023	1	0.0842023	0.0601854	0.0821242	0.0754436	0.103317	0.0754436	0.0902587	0.0754436	0.0842023	0.0802397	0.0821242	0.0754436	0.0842023
TUSC7	0.0523062	0.537664	0.0656092	0.0572829	0.537664	0.0737965	0.528783	0.0656092	0.0776786	0.263026	0.536354	0.536354	0.0523062	0.528783	0.0656092	0.0523062	0.0776786	0.0656092	0.0744147	0.0523062	0.0744147	0.0566622	0.0566622	0.0803476	0.274593	0.0656092	0.0656092	0.0776786	0.0656092	0.262073	0.0656092	0.0915415	0.0744147	0.0523062	0.537664	0.0776786	0.0744147	0.0572829	0.536354	0.0523062	0.0915415	0.0523062	0.444396	0.0523062	0.537664	0.30465	0.536354	0.0523062	0.537664
C1401f132	1	0.0533682	0.0533682	0.0499593	0.0533682	0.0680851	0.0499593	0.0533682	0.0754436	0.166292	0.0525292	0.0525292	1	0.0499593	0.0533682	1	0.0754436	0.0533682	0.0754436	1	0.0754436	0.0487809	0.0487809	0.0533682	0.325484	0.0533682	0.0533682	0.0754436	0.0533682	0.164401	0.0533682	0.0656847	0.0754436	1	0.0533682	0.0754436	0.0754436	0.0499593	0.0525292	1	0.0656847	1	0.0533682	1	0.0533682	0.372582	0.0525292	1	0.0533682
BX649059	0.0525292	0.0904704	0.0596034	0.0549459	0.0904704	0.0706641	0.0549459	0.0596034	0.0821242	0.172439	1	1	0.0525292	0.0549459	0.0596034	0.0525292	0.0821242	0.0596034	0.0761945	0.0525292	0.0761945	0.0532654	0.0532654	0.0801814	0.328565	0.0596034	0.0596034	0.0821242	0.0596034	0.17223	0.0596034	0.0976422	0.0761945	0.0525292	0.0904704	0.0821242	0.0761945	0.0549459	1	0.0525292	0.0976422	0.0525292	0.0801814	0.0525292	0.0904704	0.0638085	1	0.0525292	0.0904704
RP3-508I15.14	1	0.0533682	0.0533682	0.0499593	0.0533682	0.0680851	0.0499593	0.0533682	0.0754436	0.166292	0.0525292	0.0525292	1	0.0499593	0.0533682	1	0.0754436	0.0533682	0.0754436	1	0.0754436	0.0487809	0.0487809	0.0533682	0.325484	0.0533682	0.0533682	0.0754436	0.0533682	0.164401	0.0533682	0.0656847	0.0754436	1	0.0533682	0.0754436	0.0754436	0.0499593	0.0525292	1	0.0656847	1	0.0533682	1	0.0533682	0.372582	0.0525292	1	0.0533682
ncRuPAR	0.0530885	0.696823	0.0674172	0.0584389	0.696823	0.0771993	0.0584389	0.0674172	0.0835096	0.273651	0.696823	0.696823	0.0530885	0.0584389	0.0674172	0.0530885	0.0835096	0.0674172	0.0791577	0.0530885	0.0791577	0.0549381	0.0549381	0.0853882	0.301015	0.0674172	0.0674172	0.0835096	0.0674172	0.273121	0.0674172	0.0978834	0.0791577	0.0530885	0.696823	0.0835096	0.0791577	0.0584389	0.696823	0.0530885	0.0978834	0.0530885	0.540449	0.0530885	0.696823	0.0710549	0.696823	0.0530885	0.696823
PCAT-1	0.0531585	0.0808972	0.0683939	0.0762904	0.0808972	0.447678	0.0588755	0.0683939	0.0866728	0.365034	0.529802	0.529802	0.0531585	0.0588755	0.0683939	0.0531585	0.0866728	0.534399	0.0789808	0.0531585	0.0789808	0.0551472	0.0551472	0.0789826	0.2798	0.0733959	0.0683939	0.0866728	0.0683939	0.365362	0.0733959	0.0911105	0.0789808	0.0531585	0.0808972	0.0866728	0.0789808	0.0588755	0.529802	0.0531585	0.0911105	0.0531585	0.451787	0.0531585	0.0808972	0.304148	0.529802	0.0531585	0.0808972
CTC-276P9.1	0.0533682	0.071324	0.071324	0.0900866	0.071324	0.0757703	0.0601854	0.071324	0.0932868	0.178137	0.0596034	0.0596034	0.0533682	0.0601854	0.071324	0.0533682	0.0932868	0.0779934	0.071324	0.0533682	0.071324	0.0557744	0.0557744	0.071324	0.0702373	0.0779934	0.071324	0.0932868	0.071324	0.176899	0.0779934	0.0845788	0.071324	0.0533682	0.071324	0.0932868	0.071324	0.0601854	0.0596034	0.0533682	0.0845788	0.0533682	0.690441	0.0533682	0.071324	0.376652	0.0596034	0.0533682	0.071324
BC017743	0.0754436	0.0806394	0.071324	0.0784013	0.0806394	0.694734	0.0601854	0.071324	0.0842023	0.183502	0.0761945	0.0761945	0.0754436	0.0601854	0.071324	0.0754436	0.0842023	0.0842023	1	0.0754436	1	0.0557744	0.0557744	0.0775343	0.0786741	0.071324	0.071324	0.0842023	0.071324	0.183896	0.071324	0.098004	1	0.0754436	0.0806394	0.0842023	1	0.0601854	0.0761945	0.0754436	0.098004	0.0754436	0.0775343	0.0754436	0.0806394	0.380331	0.0761945	0.0754436	0.0806394
RP11-528G1.2	0.0533682	1	0.071324	0.0601854	1	0.0775343	0.0601854	0.071324	0.0842023	0.177423	0.0904704	0.0904704	0.0533682	0.0601854	0.071324	0.0533682	0.0842023	0.071324	0.0806394	0.0533682	0.0806394	0.0557744	0.0557744	0.0832999	0.0712277	0.071324	0.071324	0.0842023	0.071324	0.176792	0.071324	0.098004	0.0806394	0.0533682	1	0.0842023	0.0806394	0.0601854	0.0904704	0.0533682	0.098004	0.0533682	0.690441	0.0533682	1	0.0701983	0.0904704	0.0533682	1
linc-ROR	0.0591591	0.380842	0.0645866	0.0626443	0.380842	0.336426	0.057826	0.0645866	0.0747792	0.43614	0.379013	0.379013	0.0591591	0.057826	0.0645866	0.0591591	0.0747792	0.0688794	0.378463	0.0591591	0.378463	0.369217	0.369217	0.0765909	0.421668	0.0645866	0.0645866	0.0747792	0.0645866	0.437025	0.0645866	0.0883435	0.378463	0.0591591	0.380842	0.0747792	0.378463	0.0764186	0.379013	0.0591591	0.0883435	0.0591591	0.336625	0.0591591	0.380842	0.255949	0.379013	0.0591591	0.380842
BX648207	0.0525292	0.0904704	0.0596034	0.0549459	0.0904704	0.0706641	0.0549459	0.0596034	0.0821242	0.172439	1	1	0.0525292	0.0549459	0.0596034	0.0525292	0.0821242	0.0596034	0.0761945	0.0525292	0.0761945	0.0532654	0.0532654	0.0801814	0.328565	0.0596034	0.0596034	0.0821242	0.0596034	0.17223	0.0596034	0.0976422	0.0761945	0.0525292	0.0904704	0.0821242	0.0761945	0.0549459	1	0.0525292	0.0976422	0.0525292	0.0801814	0.0525292	0.0904704	0.0638085	1	0.0525292	0.0904704
LSINCT8	0.682927	0.0549724	0.0549724	0.0508413	0.0549724	0.065609	0.055856	0.0549724	0.0688872	0.266559	0.05302	0.05302	0.682927	0.055856	0.0549724	0.682927	0.0688872	0.0549724	0.0688872	0.682927	0.0688872	0.682927	0.682927	0.0551729	0.529144	0.0549724	0.0549724	0.0688872	0.0549724	0.264863	0.0549724	0.0672221	0.0688872	0.682927	0.0549724	0.0688872	0.0688872	0.0508413	0.05302	0.682927	0.0672221	0.682927	0.0551729	0.682927	0.0549724	0.329753	0.05302	0.682927	0.0549724
LSINCT9	0.682927	0.0549724	0.0549724	0.0508413	0.0549724	0.065609	0.055856	0.0549724	0.0688872	0.266559	0.05302	0.05302	0.682927	0.055856	0.0549724	0.682927	0.0688872	0.0549724	0.0688872	0.682927	0.0688872	0.682927	0.682927	0.0551729	0.529144	0.0549724	0.0549724	0.0688872	0.0549724	0.264863	0.0549724	0.0672221	0.0688872	0.682927	0.0549724	0.0688872	0.0688872	0.0508413	0.05302	0.682927	0.0672221	0.682927	0.0551729	0.682927	0.0549724	0.329753	0.05302	0.682927	0.0549724
LSINCT6	0.682927	0.0549724	0.0549724	0.0508413	0.0549724	0.065609	0.055856	0.0549724	0.0688872	0.266559	0.05302	0.05302	0.682927	0.055856	0.0549724	0.682927	0.0688872	0.0549724	0.0688872	0.682927	0.0688872	0.682927	0.682927	0.0551729	0.529144	0.0549724	0.0549724	0.0688872	0.0549724	0.264863	0.0549724	0.0672221	0.0688872	0.682927	0.0549724	0.0688872	0.0688872	0.0508413	0.05302	0.682927	0.0672221	0.682927	0.0551729	0.682927	0.0549724	0.329753	0.05302	0.682927	0.0549724
LSINCT7	0.682927	0.0549724	0.0549724	0.0508413	0.0549724	0.065609	0.055856	0.0549724	0.0688872	0.266559	0.05302	0.05302	0.682927	0.055856	0.0549724	0.682927	0.0688872	0.0549724	0.0688872	0.682927	0.0688872	0.682927	0.682927	0.0551729	0.529144	0.0549724	0.0549724	0.0688872	0.0549724	0.264863	0.0549724	0.0672221	0.0688872	0.682927	0.0549724	0.0688872	0.0688872	0.0508413	0.05302	0.682927	0.0672221	0.682927	0.0551729	0.682927	0.0549724	0.329753	0.05302	0.682927	0.0549724
LSINCT4	0.682927	0.0549724	0.0549724	0.0508413	0.0549724	0.065609	0.055856	0.0549724	0.0688872	0.266559	0.05302	0.05302	0.682927	0.055856	0.0549724	0.682927	0.0688872	0.0549724	0.0688872	0.682927	0.0688872	0.682927	0.682927	0.0551729	0.529144	0.0549724	0.0549724	0.0688872	0.0549724	0.264863	0.0549724	0.0672221	0.0688872	0.682927	0.0549724	0.0688872	0.0688872	0.0508413	0.05302	0.682927	0.0672221	0.682927	0.0551729	0.682927	0.0549724	0.329753	0.05302	0.682927	0.0549724
LSINCT5	0.367158	0.375433	0.0607297	0.0603237	0.375433	0.0738843	0.0556396	0.0607297	0.0744607	0.427396	0.374783	0.374783	0.367158	0.0556396	0.0607297	0.367158	0.0744607	0.0643994	0.0740046	0.367158	0.0740046	0.367748	0.367748	0.0719542	0.749636	0.0705274	0.0607297	0.0744607	0.0607297	0.513376	0.0705274	0.0912547	0.0740046	0.367158	0.375433	0.0744607	0.0740046	0.0543859	0.374783	0.367158	0.0912547	0.367158	0.333708	0.367158	0.375433	0.257848	0.374783	0.367158	0.375433
LSINCT2	0.682927	0.0549724	0.0549724	0.0508413	0.0549724	0.065609	0.055856	0.0549724	0.0688872	0.266559	0.05302	0.05302	0.682927	0.055856	0.0549724	0.682927	0.0688872	0.0549724	0.0688872	0.682927	0.0688872	0.682927	0.682927	0.0551729	0.529144	0.0549724	0.0549724	0.0688872	0.0549724	0.264863	0.0549724	0.0672221	0.0688872	0.682927	0.0549724	0.0688872	0.0688872	0.0508413	0.05302	0.682927	0.0672221	0.682927	0.0551729	0.682927	0.0549724	0.329753	0.05302	0.682927	0.0549724
LSINCT3	0.682927	0.0549724	0.0549724	0.0508413	0.0549724	0.065609	0.055856	0.0549724	0.0688872	0.266559	0.05302	0.05302	0.682927	0.055856	0.0549724	0.682927	0.0688872	0.0549724	0.0688872	0.682927	0.0688872	0.682927	0.682927	0.0551729	0.529144	0.0549724	0.0549724	0.0688872	0.0549724	0.264863	0.0549724	0.0672221	0.0688872	0.682927	0.0549724	0.0688872	0.0688872	0.0508413	0.05302	0.682927	0.0672221	0.682927	0.0551729	0.682927	0.0549724	0.329753	0.05302	0.682927	0.0549724
LSINCT1	0.682927	0.0549724	0.0549724	0.0508413	0.0549724	0.065609	0.055856	0.0549724	0.0688872	0.266559	0.05302	0.05302	0.682927	0.055856	0.0549724	0.682927	0.0688872	0.0549724	0.0688872	0.682927	0.0688872	0.682927	0.682927	0.0551729	0.529144	0.0549724	0.0549724	0.0688872	0.0549724	0.264863	0.0549724	0.0672221	0.0688872	0.682927	0.0549724	0.0688872	0.0688872	0.0508413	0.05302	0.682927	0.0672221	0.682927	0.0551729	0.682927	0.0549724	0.329753	0.05302	0.682927	0.0549724
LOC728228	1	0.0533682	0.0533682	0.0499593	0.0533682	0.0680851	0.0499593	0.0533682	0.0754436	0.166292	0.0525292	0.0525292	1	0.0499593	0.0533682	1	0.0754436	0.0533682	0.0754436	1	0.0754436	0.0487809	0.0487809	0.0533682	0.325484	0.0533682	0.0533682	0.0754436	0.0533682	0.164401	0.0533682	0.0656847	0.0754436	1	0.0533682	0.0754436	0.0754436	0.0499593	0.0525292	1	0.0656847	1	0.0533682	1	0.0533682	0.372582	0.0525292	1	0.0533682
LNC00964-3	0.0525292	0.0904704	0.0596034	0.0549459	0.0904704	0.0706641	0.0549459	0.0596034	0.0821242	0.172439	1	1	0.0525292	0.0549459	0.0596034	0.0525292	0.0821242	0.0596034	0.0761945	0.0525292	0.0761945	0.0532654	0.0532654	0.0801814	0.328565	0.0596034	0.0596034	0.0821242	0.0596034	0.17223	0.0596034	0.0976422	0.0761945	0.0525292	0.0904704	0.0821242	0.0761945	0.0549459	1	0.0525292	0.0976422	0.0525292	0.0801814	0.0525292	0.0904704	0.0638085	1	0.0525292	0.0904704
XLOC_014172	0.0754436	0.0806394	0.071324	0.0784013	0.0806394	0.694734	0.0601854	0.071324	0.0842023	0.183502	0.0761945	0.0761945	0.0754436	0.0601854	0.071324	0.0754436	0.0842023	0.0842023	1	0.0754436	1	0.0557744	0.0557744	0.0775343	0.0786741	0.071324	0.071324	0.0842023	0.071324	0.183896	0.071324	0.098004	1	0.0754436	0.0806394	0.0842023	1	0.0601854	0.0761945	0.0754436	0.098004	0.0754436	0.0775343	0.0754436	0.0806394	0.380331	0.0761945	0.0754436	0.0806394
NCRNA00173	0.0754436	0.0806394	0.071324	0.0784013	0.0806394	0.694734	0.0601854	0.071324	0.0842023	0.183502	0.0761945	0.0761945	0.0754436	0.0601854	0.071324	0.0754436	0.0842023	0.0842023	1	0.0754436	1	0.0557744	0.0557744	0.0775343	0.0786741	0.071324	0.071324	0.0842023	0.071324	0.183896	0.071324	0.098004	1	0.0754436	0.0806394	0.0842023	1	0.0601854	0.0761945	0.0754436	0.098004	0.0754436	0.0775343	0.0754436	0.0806394	0.380331	0.0761945	0.0754436	0.0806394
BACE1AS	0.0525292	0.0904704	0.0596034	0.0549459	0.0904704	0.0706641	0.0549459	0.0596034	0.0821242	0.172439	1	1	0.0525292	0.0549459	0.0596034	0.0525292	0.0821242	0.0596034	0.0761945	0.0525292	0.0761945	0.0532654	0.0532654	0.0801814	0.328565	0.0596034	0.0596034	0.0821242	0.0596034	0.17223	0.0596034	0.0976422	0.0761945	0.0525292	0.0904704	0.0821242	0.0761945	0.0549459	1	0.0525292	0.0976422	0.0525292	0.0801814	0.0525292	0.0904704	0.0638085	1	0.0525292	0.0904704
EGOT	0.0533682	0.071324	0.071324	0.0700425	0.071324	0.694734	0.0601854	0.071324	0.0779934	0.177574	0.0596034	0.0596034	0.0533682	0.0601854	0.071324	0.0533682	0.0779934	1	0.0842023	0.0533682	0.0842023	0.0557744	0.0557744	0.071324	0.0670314	0.0779934	0.071324	0.0779934	0.071324	0.177714	0.0779934	0.0845788	0.0842023	0.0533682	0.071324	0.0779934	0.0842023	0.0601854	0.0596034	0.0533682	0.0845788	0.0533682	0.0757703	0.0533682	0.071324	0.0724975	0.0596034	0.0533682	0.071324
MDC1-AS	0.0533682	0.071324	0.071324	0.0900866	0.071324	0.0757703	0.0601854	0.071324	0.0932868	0.178137	0.0596034	0.0596034	0.0533682	0.0601854	0.071324	0.0533682	0.0932868	0.0779934	0.071324	0.0533682	0.071324	0.0557744	0.0557744	0.071324	0.0702373	0.0779934	0.071324	0.0932868	0.071324	0.176899	0.0779934	0.0845788	0.071324	0.0533682	0.071324	0.0932868	0.071324	0.0601854	0.0596034	0.0533682	0.0845788	0.0533682	0.690441	0.0533682	0.071324	0.376652	0.0596034	0.0533682	0.071324
CCHE1	0.0533682	0.071324	0.071324	0.0700425	0.071324	0.0757703	0.0601854	0.071324	0.0779934	0.176059	0.0596034	0.0596034	0.0533682	0.0601854	0.071324	0.0533682	0.0779934	0.0779934	0.071324	0.0533682	0.071324	0.0557744	0.0557744	0.071324	0.071594	1	0.071324	0.0779934	0.071324	0.0696067	1	0.0845788	0.071324	0.0533682	0.071324	0.0779934	0.071324	0.0601854	0.0596034	0.0533682	0.0845788	0.0533682	0.0757703	0.0533682	0.071324	0.0693163	0.0596034	0.0533682	0.071324
AK022029	0.0656847	0.098004	0.0845788	0.0725159	0.098004	0.093529	0.0725159	0.0845788	0.103317	0.0883381	0.0976422	0.0976422	0.0656847	0.0725159	0.0845788	0.0656847	0.103317	0.0845788	0.098004	0.0656847	0.098004	0.0679908	0.0679908	0.093529	0.09106	0.0845788	0.0845788	0.103317	0.0845788	0.0859206	0.0845788	1	0.098004	0.0656847	0.098004	0.103317	0.098004	0.0725159	0.0976422	0.0656847	1	0.0656847	0.093529	0.0656847	0.098004	0.0847723	0.0976422	0.0656847	0.098004
RCCRT1	0.0754436	0.0842023	0.071324	0.0900866	0.0842023	0.0821327	0.0601854	0.071324	1	0.184023	0.0821242	0.0821242	0.0754436	0.0601854	0.071324	0.0754436	1	0.0779934	0.0842023	0.0754436	0.0842023	0.0557744	0.0557744	0.0799096	0.335669	0.0779934	0.071324	1	0.071324	0.0758806	0.0779934	0.103317	0.0842023	0.0754436	0.0842023	1	0.0842023	0.0601854	0.0821242	0.0754436	0.103317	0.0754436	0.0902587	0.0754436	0.0842023	0.0802397	0.0821242	0.0754436	0.0842023
lnc-uc003wbd	0.0754436	0.0806394	0.071324	0.0784013	0.0806394	0.694734	0.0601854	0.071324	0.0842023	0.183502	0.0761945	0.0761945	0.0754436	0.0601854	0.071324	0.0754436	0.0842023	0.0842023	1	0.0754436	1	0.0557744	0.0557744	0.0775343	0.0786741	0.071324	0.071324	0.0842023	0.071324	0.183896	0.071324	0.098004	1	0.0754436	0.0806394	0.0842023	1	0.0601854	0.0761945	0.0754436	0.098004	0.0754436	0.0775343	0.0754436	0.0806394	0.380331	0.0761945	0.0754436	0.0806394
UCA1	0.0558439	0.253503	0.0637496	0.0670951	0.253503	0.407132	0.056757	0.0637496	0.0748401	0.603732	0.249852	0.249852	0.0558439	0.056757	0.0637496	0.0558439	0.0748401	0.253457	0.255598	0.0558439	0.255598	0.242461	0.242461	0.0714648	0.453182	0.0709621	0.0637496	0.0748401	0.0637496	0.600962	0.0709621	0.0886019	0.255598	0.0558439	0.253503	0.0748401	0.255598	0.0679125	0.249852	0.0558439	0.0886019	0.0558439	0.407492	0.0558439	0.253503	0.3361	0.249852	0.0558439	0.253503
uc003yqb.1	0.0754436	0.0806394	0.071324	0.0784013	0.0806394	0.694734	0.0601854	0.071324	0.0842023	0.183502	0.0761945	0.0761945	0.0754436	0.0601854	0.071324	0.0754436	0.0842023	0.0842023	1	0.0754436	1	0.0557744	0.0557744	0.0775343	0.0786741	0.071324	0.071324	0.0842023	0.071324	0.183896	0.071324	0.098004	1	0.0754436	0.0806394	0.0842023	1	0.0601854	0.0761945	0.0754436	0.098004	0.0754436	0.0775343	0.0754436	0.0806394	0.380331	0.0761945	0.0754436	0.0806394
ENST00000460164	0.0533682	0.071324	0.071324	0.0601854	0.071324	0.0799096	0.0660476	0.071324	0.0842023	0.0684651	0.0596034	0.0596034	0.0533682	0.0660476	0.071324	0.0533682	0.0842023	0.071324	0.0842023	0.0533682	0.0842023	0.0623872	0.0623872	0.071324	0.0668674	0.071324	0.071324	0.0842023	0.071324	0.0667774	0.071324	0.0845788	0.0842023	0.0533682	0.071324	0.0842023	0.0842023	0.0601854	0.0596034	0.0533682	0.0845788	0.0533682	0.071324	0.0533682	0.071324	0.072363	0.0596034	0.0533682	0.071324
MYCNOS	0.0499593	0.0601854	0.0601854	0.0538152	0.0601854	0.0601854	0.0538152	0.0601854	0.0601854	0.170199	0.0549459	0.0549459	0.0499593	0.0538152	0.0601854	0.0499593	0.0601854	0.0601854	0.0601854	0.0499593	0.0601854	0.0512823	0.0512823	0.0601854	0.0632482	0.0601854	0.0601854	0.0601854	0.0601854	0.0842894	0.0601854	0.0725159	0.0601854	0.0499593	0.0601854	0.0601854	0.0601854	1	0.0549459	0.0499593	0.0725159	0.0499593	0.0601854	0.0499593	0.0601854	0.0585565	0.0549459	0.0499593	0.0601854
uc002pyc	0.0754436	0.0806394	0.071324	0.0784013	0.0806394	0.694734	0.0601854	0.071324	0.0842023	0.183502	0.0761945	0.0761945	0.0754436	0.0601854	0.071324	0.0754436	0.0842023	0.0842023	1	0.0754436	1	0.0557744	0.0557744	0.0775343	0.0786741	0.071324	0.071324	0.0842023	0.071324	0.183896	0.071324	0.098004	1	0.0754436	0.0806394	0.0842023	1	0.0601854	0.0761945	0.0754436	0.098004	0.0754436	0.0775343	0.0754436	0.0806394	0.380331	0.0761945	0.0754436	0.0806394
AK022971	0.0533682	1	0.071324	0.0601854	1	0.0775343	0.0601854	0.071324	0.0842023	0.177423	0.0904704	0.0904704	0.0533682	0.0601854	0.071324	0.0533682	0.0842023	0.071324	0.0806394	0.0533682	0.0806394	0.0557744	0.0557744	0.0832999	0.0712277	0.071324	0.071324	0.0842023	0.071324	0.176792	0.071324	0.098004	0.0806394	0.0533682	1	0.0842023	0.0806394	0.0601854	0.0904704	0.0533682	0.098004	0.0533682	0.690441	0.0533682	1	0.0701983	0.0904704	0.0533682	1
lnc-SPAM1-6	0.0754436	0.0842023	0.071324	0.0900866	0.0842023	0.0821327	0.0601854	0.071324	1	0.184023	0.0821242	0.0821242	0.0754436	0.0601854	0.071324	0.0754436	1	0.0779934	0.0842023	0.0754436	0.0842023	0.0557744	0.0557744	0.0799096	0.335669	0.0779934	0.071324	1	0.071324	0.0758806	0.0779934	0.103317	0.0842023	0.0754436	0.0842023	1	0.0842023	0.0601854	0.0821242	0.0754436	0.103317	0.0754436	0.0902587	0.0754436	0.0842023	0.0802397	0.0821242	0.0754436	0.0842023
PCAT18	0.0533682	0.071324	0.071324	0.0700425	0.071324	0.694734	0.0601854	0.071324	0.0779934	0.177574	0.0596034	0.0596034	0.0533682	0.0601854	0.071324	0.0533682	0.0779934	1	0.0842023	0.0533682	0.0842023	0.0557744	0.0557744	0.071324	0.0670314	0.0779934	0.071324	0.0779934	0.071324	0.177714	0.0779934	0.0845788	0.0842023	0.0533682	0.071324	0.0779934	0.0842023	0.0601854	0.0596034	0.0533682	0.0845788	0.0533682	0.0757703	0.0533682	0.071324	0.0724975	0.0596034	0.0533682	0.071324
HULC	0.0593983	0.30913	0.070136	0.0651196	0.30913	0.491396	0.295083	0.070136	0.0840939	0.405993	0.306622	0.306622	0.0593983	0.295083	0.070136	0.0593983	0.0840939	0.302258	0.313346	0.0593983	0.313346	0.0582326	0.0582326	0.0827675	0.227291	0.0709697	0.070136	0.0840939	0.070136	0.404151	0.0709697	0.31765	0.313346	0.0593983	0.30913	0.0840939	0.313346	0.0608748	0.306622	0.0593983	0.31765	0.0593983	0.284921	0.0593983	0.30913	0.391371	0.306622	0.0593983	0.30913
PCOTH	0.0533682	0.071324	0.071324	0.0700425	0.071324	0.694734	0.0601854	0.071324	0.0779934	0.177574	0.0596034	0.0596034	0.0533682	0.0601854	0.071324	0.0533682	0.0779934	1	0.0842023	0.0533682	0.0842023	0.0557744	0.0557744	0.071324	0.0670314	0.0779934	0.071324	0.0779934	0.071324	0.177714	0.0779934	0.0845788	0.0842023	0.0533682	0.071324	0.0779934	0.0842023	0.0601854	0.0596034	0.0533682	0.0845788	0.0533682	0.0757703	0.0533682	0.071324	0.0724975	0.0596034	0.0533682	0.071324
SOX2OT	0.066556	0.0723511	0.0661408	0.0693616	0.0723511	0.534994	0.059725	0.0661408	0.0747264	0.28132	0.0685515	0.0685515	0.066556	0.059725	0.0661408	0.066556	0.0747264	0.0747264	0.685258	0.066556	0.685258	0.685258	0.685258	0.0720943	0.311868	0.0661408	0.0661408	0.0747264	0.0661408	0.281692	0.0661408	0.0879996	0.685258	0.066556	0.0723511	0.0747264	0.685258	0.0572177	0.0685515	0.066556	0.0879996	0.066556	0.0720943	0.066556	0.0723511	0.334445	0.0685515	0.066556	0.0723511
AK097500	0.0499593	0.0601854	0.0601854	0.0538152	0.0601854	0.0601854	1	0.0601854	0.0601854	0.0578251	0.0549459	0.0549459	0.0499593	1	0.0601854	0.0499593	0.0601854	0.0601854	0.0601854	0.0499593	0.0601854	0.0588044	0.0588044	0.0601854	0.056289	0.0601854	0.0601854	0.0601854	0.0601854	0.0565998	0.0601854	0.0725159	0.0601854	0.0499593	0.0601854	0.0601854	0.0601854	0.0538152	0.0549459	0.0499593	0.0725159	0.0499593	0.0601854	0.0499593	0.0601854	0.372321	0.0549459	0.0499593	0.0601854
ENST00000507950	0.0754436	0.0842023	0.071324	0.0900866	0.0842023	0.0821327	0.0601854	0.071324	1	0.184023	0.0821242	0.0821242	0.0754436	0.0601854	0.071324	0.0754436	1	0.0779934	0.0842023	0.0754436	0.0842023	0.0557744	0.0557744	0.0799096	0.335669	0.0779934	0.071324	1	0.071324	0.0758806	0.0779934	0.103317	0.0842023	0.0754436	0.0842023	1	0.0842023	0.0601854	0.0821242	0.0754436	0.103317	0.0754436	0.0902587	0.0754436	0.0842023	0.0802397	0.0821242	0.0754436	0.0842023
X91348	0.0754436	0.0842023	0.071324	0.0900866	0.0842023	0.0821327	0.0601854	0.071324	1	0.184023	0.0821242	0.0821242	0.0754436	0.0601854	0.071324	0.0754436	1	0.0779934	0.0842023	0.0754436	0.0842023	0.0557744	0.0557744	0.0799096	0.335669	0.0779934	0.071324	1	0.071324	0.0758806	0.0779934	0.103317	0.0842023	0.0754436	0.0842023	1	0.0842023	0.0601854	0.0821242	0.0754436	0.103317	0.0754436	0.0902587	0.0754436	0.0842023	0.0802397	0.0821242	0.0754436	0.0842023
BC050642	0.0499593	0.0601854	0.0601854	0.0538152	0.0601854	0.0601854	1	0.0601854	0.0601854	0.0578251	0.0549459	0.0549459	0.0499593	1	0.0601854	0.0499593	0.0601854	0.0601854	0.0601854	0.0499593	0.0601854	0.0588044	0.0588044	0.0601854	0.056289	0.0601854	0.0601854	0.0601854	0.0601854	0.0565998	0.0601854	0.0725159	0.0601854	0.0499593	0.0601854	0.0601854	0.0601854	0.0538152	0.0549459	0.0499593	0.0725159	0.0499593	0.0601854	0.0499593	0.0601854	0.372321	0.0549459	0.0499593	0.0601854
XLOC_00684	0.0525292	0.0904704	0.0596034	0.0549459	0.0904704	0.0706641	0.0549459	0.0596034	0.0821242	0.172439	1	1	0.0525292	0.0549459	0.0596034	0.0525292	0.0821242	0.0596034	0.0761945	0.0525292	0.0761945	0.0532654	0.0532654	0.0801814	0.328565	0.0596034	0.0596034	0.0821242	0.0596034	0.17223	0.0596034	0.0976422	0.0761945	0.0525292	0.0904704	0.0821242	0.0761945	0.0549459	1	0.0525292	0.0976422	0.0525292	0.0801814	0.0525292	0.0904704	0.0638085	1	0.0525292	0.0904704
SPRY4-IT1	0.059299	0.378245	0.0665401	0.0723962	0.378245	0.0741393	0.0586993	0.0665401	0.381906	0.43763	0.0716801	0.0716801	0.059299	0.0586993	0.0665401	0.059299	0.381906	0.0698748	0.0723854	0.059299	0.0723854	0.369635	0.369635	0.0741958	0.421428	0.0698748	0.0665401	0.381906	0.0665401	0.351404	0.0698748	0.0879373	0.0723854	0.059299	0.378245	0.381906	0.0723854	0.0772918	0.0716801	0.059299	0.0879373	0.059299	0.601033	0.059299	0.378245	0.258946	0.0716801	0.059299	0.378245
ENST00000455912	0.0533682	0.0892878	0.071324	0.0601854	0.0892878	0.0775343	0.0601854	0.071324	0.0842023	0.0703501	0.0904704	0.0904704	0.0533682	0.0601854	0.071324	0.0533682	0.0842023	0.071324	0.0806394	0.0533682	0.0806394	0.0557744	0.0557744	0.690441	0.0712277	0.071324	0.071324	0.0842023	0.071324	0.176792	0.071324	0.098004	0.0806394	0.0533682	0.0892878	0.0842023	0.0806394	0.0601854	0.0904704	0.0533682	0.098004	0.0533682	0.0832999	0.0533682	0.0892878	0.0701983	0.0904704	0.0533682	0.0892878
ncNRFR	0.0525292	0.0904704	0.0596034	0.0549459	0.0904704	0.0706641	0.0549459	0.0596034	0.0821242	0.172439	1	1	0.0525292	0.0549459	0.0596034	0.0525292	0.0821242	0.0596034	0.0761945	0.0525292	0.0761945	0.0532654	0.0532654	0.0801814	0.328565	0.0596034	0.0596034	0.0821242	0.0596034	0.17223	0.0596034	0.0976422	0.0761945	0.0525292	0.0904704	0.0821242	0.0761945	0.0549459	1	0.0525292	0.0976422	0.0525292	0.0801814	0.0525292	0.0904704	0.0638085	1	0.0525292	0.0904704
uc.341	0.0533682	1	0.071324	0.0601854	1	0.0775343	0.0601854	0.071324	0.0842023	0.177423	0.0904704	0.0904704	0.0533682	0.0601854	0.071324	0.0533682	0.0842023	0.071324	0.0806394	0.0533682	0.0806394	0.0557744	0.0557744	0.0832999	0.0712277	0.071324	0.071324	0.0842023	0.071324	0.176792	0.071324	0.098004	0.0806394	0.0533682	1	0.0842023	0.0806394	0.0601854	0.0904704	0.0533682	0.098004	0.0533682	0.690441	0.0533682	1	0.0701983	0.0904704	0.0533682	1
uc003xut.	0.0543947	0.0670572	0.0670572	0.0713796	0.0670572	0.0736061	0.0591258	0.0670572	0.0768805	0.0690931	0.0601598	0.0601598	0.0543947	0.0591258	0.0670572	0.0543947	0.0768805	0.0768805	0.0670572	0.0543947	0.0670572	0.0560157	0.0560157	0.0670572	0.0742917	0.0989838	0.0670572	0.0768805	0.0670572	0.0696826	0.0989838	0.0811743	0.0670572	0.0543947	0.0670572	0.0768805	0.0670572	0.0591258	0.0601598	0.0543947	0.0811743	0.0543947	0.0736061	0.0543947	0.0670572	0.0675481	0.0601598	0.0543947	0.0670572
uc.283-plus	0.0482677	0.0529842	0.0529842	0.0497572	0.0529842	0.0761405	0.0497572	0.0529842	0.0529842	0.171557	0.0524354	0.0524354	0.0482677	0.0497572	0.0529842	0.0482677	0.0529842	0.0529842	0.0877186	0.0482677	0.0877186	0.0486695	0.0486695	0.0529842	0.0608604	0.0529842	0.0529842	0.0529842	0.0529842	0.17268	0.0529842	0.0653358	0.0877186	0.0482677	0.0529842	0.0529842	0.0877186	0.090199	0.0524354	0.0482677	0.0653358	0.0482677	0.0529842	0.0482677	0.0529842	0.0637985	0.0524354	0.0482677	0.0529842
lnc-ITPR2-3	0.0754436	0.0842023	0.071324	0.0900866	0.0842023	0.0821327	0.0601854	0.071324	1	0.184023	0.0821242	0.0821242	0.0754436	0.0601854	0.071324	0.0754436	1	0.0779934	0.0842023	0.0754436	0.0842023	0.0557744	0.0557744	0.0799096	0.335669	0.0779934	0.071324	1	0.071324	0.0758806	0.0779934	0.103317	0.0842023	0.0754436	0.0842023	1	0.0842023	0.0601854	0.0821242	0.0754436	0.103317	0.0754436	0.0902587	0.0754436	0.0842023	0.0802397	0.0821242	0.0754436	0.0842023
CAI2	0.0499593	0.0601854	0.0601854	0.0538152	0.0601854	0.0601854	0.0538152	0.0601854	0.0601854	0.170199	0.0549459	0.0549459	0.0499593	0.0538152	0.0601854	0.0499593	0.0601854	0.0601854	0.0601854	0.0499593	0.0601854	0.0512823	0.0512823	0.0601854	0.0632482	0.0601854	0.0601854	0.0601854	0.0601854	0.0842894	0.0601854	0.0725159	0.0601854	0.0499593	0.0601854	0.0601854	0.0601854	1	0.0549459	0.0499593	0.0725159	0.0499593	0.0601854	0.0499593	0.0601854	0.0585565	0.0549459	0.0499593	0.0601854
BCAR4	0.0487809	0.0557744	0.0557744	0.0512823	0.0557744	0.0557744	0.0588044	0.0557744	0.0557744	0.165147	0.0532654	0.0532654	0.0487809	0.0588044	0.0557744	0.0487809	0.0557744	0.0557744	0.0557744	0.0487809	0.0557744	1	1	0.0557744	0.323181	0.0557744	0.0557744	0.0557744	0.0557744	0.164509	0.0557744	0.0679908	0.0557744	0.0487809	0.0557744	0.0557744	0.0557744	0.0512823	0.0532654	0.0487809	0.0679908	0.0487809	0.0557744	0.0487809	0.0557744	0.056231	0.0532654	0.0487809	0.0557744
HOTTIP	0.067485	0.0869929	0.0779514	0.0748402	0.0869929	0.819601	0.0663506	0.0779514	0.0922075	0.281957	0.0827706	0.0827706	0.067485	0.0663506	0.0779514	0.067485	0.0922075	0.542195	0.545552	0.067485	0.545552	0.0618826	0.0618826	0.0865101	0.0915957	0.0796188	0.0779514	0.0922075	0.0779514	0.280179	0.0796188	0.545646	0.545552	0.067485	0.0869929	0.0922075	0.545552	0.0663506	0.0827706	0.067485	0.545646	0.067485	0.0878439	0.067485	0.0869929	0.313074	0.0827706	0.067485	0.0869929
PCAN-R1	0.0533682	0.071324	0.071324	0.0700425	0.071324	0.694734	0.0601854	0.071324	0.0779934	0.177574	0.0596034	0.0596034	0.0533682	0.0601854	0.071324	0.0533682	0.0779934	1	0.0842023	0.0533682	0.0842023	0.0557744	0.0557744	0.071324	0.0670314	0.0779934	0.071324	0.0779934	0.071324	0.177714	0.0779934	0.0845788	0.0842023	0.0533682	0.071324	0.0779934	0.0842023	0.0601854	0.0596034	0.0533682	0.0845788	0.0533682	0.0757703	0.0533682	0.071324	0.0724975	0.0596034	0.0533682	0.071324
AK093543	0.0754436	0.0806394	0.071324	0.0784013	0.0806394	0.694734	0.0601854	0.071324	0.0842023	0.183502	0.0761945	0.0761945	0.0754436	0.0601854	0.071324	0.0754436	0.0842023	0.0842023	1	0.0754436	1	0.0557744	0.0557744	0.0775343	0.0786741	0.071324	0.071324	0.0842023	0.071324	0.183896	0.071324	0.098004	1	0.0754436	0.0806394	0.0842023	1	0.0601854	0.0761945	0.0754436	0.098004	0.0754436	0.0775343	0.0754436	0.0806394	0.380331	0.0761945	0.0754436	0.0806394
lncRNA-HIT	0.0487809	0.0557744	0.0557744	0.0512823	0.0557744	0.0557744	0.0588044	0.0557744	0.0557744	0.165147	0.0532654	0.0532654	0.0487809	0.0588044	0.0557744	0.0487809	0.0557744	0.0557744	0.0557744	0.0487809	0.0557744	1	1	0.0557744	0.323181	0.0557744	0.0557744	0.0557744	0.0557744	0.164509	0.0557744	0.0679908	0.0557744	0.0487809	0.0557744	0.0557744	0.0557744	0.0512823	0.0532654	0.0487809	0.0679908	0.0487809	0.0557744	0.0487809	0.0557744	0.056231	0.0532654	0.0487809	0.0557744
SCAL1	1	0.0533682	0.0533682	0.0499593	0.0533682	0.0680851	0.0499593	0.0533682	0.0754436	0.166292	0.0525292	0.0525292	1	0.0499593	0.0533682	1	0.0754436	0.0533682	0.0754436	1	0.0754436	0.0487809	0.0487809	0.0533682	0.325484	0.0533682	0.0533682	0.0754436	0.0533682	0.164401	0.0533682	0.0656847	0.0754436	1	0.0533682	0.0754436	0.0754436	0.0499593	0.0525292	1	0.0656847	1	0.0533682	1	0.0533682	0.372582	0.0525292	1	0.0533682
GAS5	0.215673	0.229289	0.0700735	0.0701026	0.229289	0.361637	0.0611209	0.0700735	0.234114	0.698178	0.224535	0.224535	0.215673	0.0611209	0.0700735	0.215673	0.234114	0.226489	0.231012	0.215673	0.231012	0.213651	0.213651	0.0801036	0.51943	0.225416	0.0700735	0.234114	0.0700735	0.562333	0.225416	0.239519	0.231012	0.215673	0.229289	0.234114	0.231012	0.060494	0.224535	0.215673	0.239519	0.215673	0.361736	0.215673	0.229289	0.540123	0.224535	0.215673	0.229289
uc001vjj.1	0.0754436	0.0842023	0.071324	0.0900866	0.0842023	0.0821327	0.0601854	0.071324	1	0.184023	0.0821242	0.0821242	0.0754436	0.0601854	0.071324	0.0754436	1	0.0779934	0.0842023	0.0754436	0.0842023	0.0557744	0.0557744	0.0799096	0.335669	0.0779934	0.071324	1	0.071324	0.0758806	0.0779934	0.103317	0.0842023	0.0754436	0.0842023	1	0.0842023	0.0601854	0.0821242	0.0754436	0.103317	0.0754436	0.0902587	0.0754436	0.0842023	0.0802397	0.0821242	0.0754436	0.0842023
NR_033449	0.0533682	0.0892878	0.071324	0.0601854	0.0892878	0.0775343	0.0601854	0.071324	0.0842023	0.0703501	0.0904704	0.0904704	0.0533682	0.0601854	0.071324	0.0533682	0.0842023	0.071324	0.0806394	0.0533682	0.0806394	0.0557744	0.0557744	0.690441	0.0712277	0.071324	0.071324	0.0842023	0.071324	0.176792	0.071324	0.098004	0.0806394	0.0533682	0.0892878	0.0842023	0.0806394	0.0601854	0.0904704	0.0533682	0.098004	0.0533682	0.0832999	0.0533682	0.0892878	0.0701983	0.0904704	0.0533682	0.0892878
XLOC_010588	0.0533682	0.071324	0.071324	0.0700425	0.071324	0.0757703	0.0601854	0.071324	0.0779934	0.176059	0.0596034	0.0596034	0.0533682	0.0601854	0.071324	0.0533682	0.0779934	0.0779934	0.071324	0.0533682	0.071324	0.0557744	0.0557744	0.071324	0.071594	1	0.071324	0.0779934	0.071324	0.0696067	1	0.0845788	0.071324	0.0533682	0.071324	0.0779934	0.071324	0.0601854	0.0596034	0.0533682	0.0845788	0.0533682	0.0757703	0.0533682	0.071324	0.0693163	0.0596034	0.0533682	0.071324
AK022159	0.0656847	0.098004	0.0845788	0.0725159	0.098004	0.093529	0.0725159	0.0845788	0.103317	0.0883381	0.0976422	0.0976422	0.0656847	0.0725159	0.0845788	0.0656847	0.103317	0.0845788	0.098004	0.0656847	0.098004	0.0679908	0.0679908	0.093529	0.09106	0.0845788	0.0845788	0.103317	0.0845788	0.0859206	0.0845788	1	0.098004	0.0656847	0.098004	0.103317	0.098004	0.0725159	0.0976422	0.0656847	1	0.0656847	0.093529	0.0656847	0.098004	0.0847723	0.0976422	0.0656847	0.098004
MALAT1	0.141611	0.154761	0.0662599	0.0645878	0.154761	0.237376	0.150111	0.0662599	0.158632	0.633585	0.149445	0.149445	0.141611	0.150111	0.0662599	0.141611	0.158632	0.152798	0.160478	0.141611	0.160478	0.141435	0.141435	0.0736791	0.425337	0.153788	0.0662599	0.158632	0.0662599	0.54258	0.153788	0.168772	0.160478	0.141611	0.154761	0.158632	0.160478	0.147735	0.149445	0.141611	0.168772	0.141611	0.233386	0.141611	0.154761	0.437949	0.149445	0.141611	0.154761
MALAT2	0.0533682	1	0.071324	0.0601854	1	0.0775343	0.0601854	0.071324	0.0842023	0.177423	0.0904704	0.0904704	0.0533682	0.0601854	0.071324	0.0533682	0.0842023	0.071324	0.0806394	0.0533682	0.0806394	0.0557744	0.0557744	0.0832999	0.0712277	0.071324	0.071324	0.0842023	0.071324	0.176792	0.071324	0.098004	0.0806394	0.0533682	1	0.0842023	0.0806394	0.0601854	0.0904704	0.0533682	0.098004	0.0533682	0.690441	0.0533682	1	0.0701983	0.0904704	0.0533682	1
RP11-385J1.2	1	0.0533682	0.0533682	0.0499593	0.0533682	0.0680851	0.0499593	0.0533682	0.0754436	0.166292	0.0525292	0.0525292	1	0.0499593	0.0533682	1	0.0754436	0.0533682	0.0754436	1	0.0754436	0.0487809	0.0487809	0.0533682	0.325484	0.0533682	0.0533682	0.0754436	0.0533682	0.164401	0.0533682	0.0656847	0.0754436	1	0.0533682	0.0754436	0.0754436	0.0499593	0.0525292	1	0.0656847	1	0.0533682	1	0.0533682	0.372582	0.0525292	1	0.0533682
LOC100128881	0.0482677	0.0529842	0.0529842	0.0727846	0.0529842	0.0746117	0.0497572	0.0529842	0.0650174	0.0656946	0.0524354	0.0524354	0.0482677	0.0497572	0.0529842	0.0482677	0.0650174	0.073163	0.0753361	0.0482677	0.0753361	0.0486695	0.0486695	0.0529842	0.323911	0.0915472	0.0529842	0.0650174	0.0529842	0.169633	0.0915472	0.109103	0.0753361	0.0482677	0.0529842	0.0650174	0.0753361	0.0497572	0.0524354	0.0482677	0.109103	0.0482677	0.0610063	0.0482677	0.0529842	0.0616765	0.0524354	0.0482677	0.0529842
P16984	0.0754436	0.0806394	0.071324	0.0784013	0.0806394	0.694734	0.0601854	0.071324	0.0842023	0.183502	0.0761945	0.0761945	0.0754436	0.0601854	0.071324	0.0754436	0.0842023	0.0842023	1	0.0754436	1	0.0557744	0.0557744	0.0775343	0.0786741	0.071324	0.071324	0.0842023	0.071324	0.183896	0.071324	0.098004	1	0.0754436	0.0806394	0.0842023	1	0.0601854	0.0761945	0.0754436	0.098004	0.0754436	0.0775343	0.0754436	0.0806394	0.380331	0.0761945	0.0754436	0.0806394
BC047917	0.0754436	0.0842023	0.071324	0.0900866	0.0842023	0.0821327	0.0601854	0.071324	1	0.184023	0.0821242	0.0821242	0.0754436	0.0601854	0.071324	0.0754436	1	0.0779934	0.0842023	0.0754436	0.0842023	0.0557744	0.0557744	0.0799096	0.335669	0.0779934	0.071324	1	0.071324	0.0758806	0.0779934	0.103317	0.0842023	0.0754436	0.0842023	1	0.0842023	0.0601854	0.0821242	0.0754436	0.103317	0.0754436	0.0902587	0.0754436	0.0842023	0.0802397	0.0821242	0.0754436	0.0842023
TCONS_l2_00018070	0.0533682	0.071324	0.071324	0.0601854	0.071324	0.071324	0.0601854	1	0.071324	0.06559	0.0596034	0.0596034	0.0533682	0.0601854	1	0.0533682	0.071324	0.071324	0.071324	0.0533682	0.071324	0.0557744	0.0557744	0.071324	0.0622432	0.071324	1	0.071324	1	0.0641158	0.071324	0.0845788	0.071324	0.0533682	0.071324	0.071324	0.071324	0.0601854	0.0596034	0.0533682	0.0845788	0.0533682	0.071324	0.0533682	0.071324	0.0677115	0.0596034	0.0533682	0.071324
TCONS_l2_00018071	0.0533682	0.071324	0.071324	0.0601854	0.071324	0.071324	0.0601854	1	0.071324	0.06559	0.0596034	0.0596034	0.0533682	0.0601854	1	0.0533682	0.071324	0.071324	0.071324	0.0533682	0.071324	0.0557744	0.0557744	0.071324	0.0622432	0.071324	1	0.071324	1	0.0641158	0.071324	0.0845788	0.071324	0.0533682	0.071324	0.071324	0.071324	0.0601854	0.0596034	0.0533682	0.0845788	0.0533682	0.071324	0.0533682	0.071324	0.0677115	0.0596034	0.0533682	0.071324
NR_024284	0.0754436	0.0806394	0.071324	0.0784013	0.0806394	0.694734	0.0601854	0.071324	0.0842023	0.183502	0.0761945	0.0761945	0.0754436	0.0601854	0.071324	0.0754436	0.0842023	0.0842023	1	0.0754436	1	0.0557744	0.0557744	0.0775343	0.0786741	0.071324	0.071324	0.0842023	0.071324	0.183896	0.071324	0.098004	1	0.0754436	0.0806394	0.0842023	1	0.0601854	0.0761945	0.0754436	0.098004	0.0754436	0.0775343	0.0754436	0.0806394	0.380331	0.0761945	0.0754436	0.0806394
LINC00467	0.0499593	0.0601854	0.0601854	0.0538152	0.0601854	0.0601854	0.0538152	0.0601854	0.0601854	0.170199	0.0549459	0.0549459	0.0499593	0.0538152	0.0601854	0.0499593	0.0601854	0.0601854	0.0601854	0.0499593	0.0601854	0.0512823	0.0512823	0.0601854	0.0632482	0.0601854	0.0601854	0.0601854	0.0601854	0.0842894	0.0601854	0.0725159	0.0601854	0.0499593	0.0601854	0.0601854	0.0601854	1	0.0549459	0.0499593	0.0725159	0.0499593	0.0601854	0.0499593	0.0601854	0.0585565	0.0549459	0.0499593	0.0601854
PANDAR	0.691815	0.071549	0.0653388	0.0689206	0.071549	0.539911	0.0567767	0.0653388	0.0812827	0.280227	0.068306	0.068306	0.691815	0.0567767	0.0653388	0.691815	0.0812827	0.0739243	0.691815	0.691815	0.691815	0.0534433	0.0534433	0.0714928	0.309409	0.0653388	0.0653388	0.0812827	0.0653388	0.2806	0.0653388	0.0872309	0.691815	0.691815	0.071549	0.0812827	0.691815	0.0567767	0.068306	0.691815	0.0872309	0.691815	0.0714928	0.691815	0.071549	0.600935	0.068306	0.691815	0.071549
lncRNA-LALR1	0.0493893	0.0724137	0.0581698	0.0526499	0.0724137	0.0910826	0.0526499	0.0581698	0.077409	0.0643665	0.0741184	0.0741184	0.0493893	0.0526499	0.0581698	0.0493893	0.077409	0.0581698	0.107539	0.0493893	0.107539	0.0504861	0.0504861	0.0676658	0.0623154	0.0581698	0.0581698	0.077409	0.0581698	0.063389	0.0581698	0.0904587	0.107539	0.0493893	0.0724137	0.077409	0.107539	0.0526499	0.0741184	0.0493893	0.0904587	0.0493893	0.0676658	0.0493893	0.0724137	0.0728055	0.0741184	0.0493893	0.0724137
RP4-583P15.10	0.0487809	0.0557744	0.0557744	0.0512823	0.0557744	0.0557744	0.0588044	0.0557744	0.0557744	0.165147	0.0532654	0.0532654	0.0487809	0.0588044	0.0557744	0.0487809	0.0557744	0.0557744	0.0557744	0.0487809	0.0557744	1	1	0.0557744	0.323181	0.0557744	0.0557744	0.0557744	0.0557744	0.164509	0.0557744	0.0679908	0.0557744	0.0487809	0.0557744	0.0557744	0.0557744	0.0512823	0.0532654	0.0487809	0.0679908	0.0487809	0.0557744	0.0487809	0.0557744	0.056231	0.0532654	0.0487809	0.0557744
MIR100HG	0.0533682	0.071324	1	0.0601854	0.071324	0.071324	0.0601854	0.071324	0.071324	0.06559	0.0596034	0.0596034	0.0533682	0.0601854	0.071324	0.0533682	0.071324	0.071324	0.071324	0.0533682	0.071324	0.0557744	0.0557744	0.071324	0.0622432	0.071324	0.071324	0.071324	0.071324	0.0641158	0.071324	0.0845788	0.071324	0.0533682	0.071324	0.071324	0.071324	0.0601854	0.0596034	0.0533682	0.0845788	0.0533682	0.071324	0.0533682	0.071324	0.0677115	0.0596034	0.0533682	0.071324
SUMO1P3	0.0533682	1	0.071324	0.0601854	1	0.0775343	0.0601854	0.071324	0.0842023	0.177423	0.0904704	0.0904704	0.0533682	0.0601854	0.071324	0.0533682	0.0842023	0.071324	0.0806394	0.0533682	0.0806394	0.0557744	0.0557744	0.0832999	0.0712277	0.071324	0.071324	0.0842023	0.071324	0.176792	0.071324	0.098004	0.0806394	0.0533682	1	0.0842023	0.0806394	0.0601854	0.0904704	0.0533682	0.098004	0.0533682	0.690441	0.0533682	1	0.0701983	0.0904704	0.0533682	1
HOXD-AS1	0.0499593	0.0601854	0.0601854	0.0538152	0.0601854	0.0601854	0.0538152	0.0601854	0.0601854	0.170199	0.0549459	0.0549459	0.0499593	0.0538152	0.0601854	0.0499593	0.0601854	0.0601854	0.0601854	0.0499593	0.0601854	0.0512823	0.0512823	0.0601854	0.0632482	0.0601854	0.0601854	0.0601854	0.0601854	0.0842894	0.0601854	0.0725159	0.0601854	0.0499593	0.0601854	0.0601854	0.0601854	1	0.0549459	0.0499593	0.0725159	0.0499593	0.0601854	0.0499593	0.0601854	0.0585565	0.0549459	0.0499593	0.0601854
XLOC_007697	0.0533682	0.071324	0.071324	0.0700425	0.071324	0.694734	0.0601854	0.071324	0.0779934	0.177574	0.0596034	0.0596034	0.0533682	0.0601854	0.071324	0.0533682	0.0779934	1	0.0842023	0.0533682	0.0842023	0.0557744	0.0557744	0.071324	0.0670314	0.0779934	0.071324	0.0779934	0.071324	0.177714	0.0779934	0.0845788	0.0842023	0.0533682	0.071324	0.0779934	0.0842023	0.0601854	0.0596034	0.0533682	0.0845788	0.0533682	0.0757703	0.0533682	0.071324	0.0724975	0.0596034	0.0533682	0.071324
ENST00000395084	0.0754436	0.0806394	0.071324	0.0784013	0.0806394	0.694734	0.0601854	0.071324	0.0842023	0.183502	0.0761945	0.0761945	0.0754436	0.0601854	0.071324	0.0754436	0.0842023	0.0842023	1	0.0754436	1	0.0557744	0.0557744	0.0775343	0.0786741	0.071324	0.071324	0.0842023	0.071324	0.183896	0.071324	0.098004	1	0.0754436	0.0806394	0.0842023	1	0.0601854	0.0761945	0.0754436	0.098004	0.0754436	0.0775343	0.0754436	0.0806394	0.380331	0.0761945	0.0754436	0.0806394
HMlincRNA717	0.684456	0.684456	0.0653388	0.0567767	0.684456	0.0770116	0.0567767	0.0653388	0.0812827	0.275712	0.0778233	0.0778233	0.684456	0.0567767	0.0653388	0.684456	0.0812827	0.0653388	0.0789074	0.684456	0.0789074	0.0534433	0.0534433	0.075817	0.305653	0.0653388	0.0653388	0.0812827	0.0653388	0.275117	0.0653388	0.0872309	0.0789074	0.684456	0.684456	0.0812827	0.0789074	0.0567767	0.0778233	0.684456	0.0872309	0.684456	0.531173	0.684456	0.684456	0.33826	0.0778233	0.684456	0.684456
LSINCT12	0.682927	0.0549724	0.0549724	0.0508413	0.0549724	0.065609	0.055856	0.0549724	0.0688872	0.266559	0.05302	0.05302	0.682927	0.055856	0.0549724	0.682927	0.0688872	0.0549724	0.0688872	0.682927	0.0688872	0.682927	0.682927	0.0551729	0.529144	0.0549724	0.0549724	0.0688872	0.0549724	0.264863	0.0549724	0.0672221	0.0688872	0.682927	0.0549724	0.0688872	0.0688872	0.0508413	0.05302	0.682927	0.0672221	0.682927	0.0551729	0.682927	0.0549724	0.329753	0.05302	0.682927	0.0549724
DQ192290	0.0533682	1	0.071324	0.0601854	1	0.0775343	0.0601854	0.071324	0.0842023	0.177423	0.0904704	0.0904704	0.0533682	0.0601854	0.071324	0.0533682	0.0842023	0.071324	0.0806394	0.0533682	0.0806394	0.0557744	0.0557744	0.0832999	0.0712277	0.071324	0.071324	0.0842023	0.071324	0.176792	0.071324	0.098004	0.0806394	0.0533682	1	0.0842023	0.0806394	0.0601854	0.0904704	0.0533682	0.098004	0.0533682	0.690441	0.0533682	1	0.0701983	0.0904704	0.0533682	1
FR0257520	0.0533682	0.071324	0.071324	0.0700425	0.071324	0.694734	0.0601854	0.071324	0.0779934	0.177574	0.0596034	0.0596034	0.0533682	0.0601854	0.071324	0.0533682	0.0779934	1	0.0842023	0.0533682	0.0842023	0.0557744	0.0557744	0.071324	0.0670314	0.0779934	0.071324	0.0779934	0.071324	0.177714	0.0779934	0.0845788	0.0842023	0.0533682	0.071324	0.0779934	0.0842023	0.0601854	0.0596034	0.0533682	0.0845788	0.0533682	0.0757703	0.0533682	0.071324	0.0724975	0.0596034	0.0533682	0.071324
ncSRPK1	0.0754436	0.0842023	0.071324	0.0900866	0.0842023	0.0821327	0.0601854	0.071324	1	0.184023	0.0821242	0.0821242	0.0754436	0.0601854	0.071324	0.0754436	1	0.0779934	0.0842023	0.0754436	0.0842023	0.0557744	0.0557744	0.0799096	0.335669	0.0779934	0.071324	1	0.071324	0.0758806	0.0779934	0.103317	0.0842023	0.0754436	0.0842023	1	0.0842023	0.0601854	0.0821242	0.0754436	0.103317	0.0754436	0.0902587	0.0754436	0.0842023	0.0802397	0.0821242	0.0754436	0.0842023
lncRNA-HEIH	0.0754436	0.0806394	0.071324	0.0784013	0.0806394	0.694734	0.0601854	0.071324	0.0842023	0.183502	0.0761945	0.0761945	0.0754436	0.0601854	0.071324	0.0754436	0.0842023	0.0842023	1	0.0754436	1	0.0557744	0.0557744	0.0775343	0.0786741	0.071324	0.071324	0.0842023	0.071324	0.183896	0.071324	0.098004	1	0.0754436	0.0806394	0.0842023	1	0.0601854	0.0761945	0.0754436	0.098004	0.0754436	0.0775343	0.0754436	0.0806394	0.380331	0.0761945	0.0754436	0.0806394
FER1L4	0.0533682	1	0.071324	0.0601854	1	0.0775343	0.0601854	0.071324	0.0842023	0.177423	0.0904704	0.0904704	0.0533682	0.0601854	0.071324	0.0533682	0.0842023	0.071324	0.0806394	0.0533682	0.0806394	0.0557744	0.0557744	0.0832999	0.0712277	0.071324	0.071324	0.0842023	0.071324	0.176792	0.071324	0.098004	0.0806394	0.0533682	1	0.0842023	0.0806394	0.0601854	0.0904704	0.0533682	0.098004	0.0533682	0.690441	0.0533682	1	0.0701983	0.0904704	0.0533682	1
TP73-AS1	1	0.0533682	0.0533682	0.0499593	0.0533682	0.0680851	0.0499593	0.0533682	0.0754436	0.166292	0.0525292	0.0525292	1	0.0499593	0.0533682	1	0.0754436	0.0533682	0.0754436	1	0.0754436	0.0487809	0.0487809	0.0533682	0.325484	0.0533682	0.0533682	0.0754436	0.0533682	0.164401	0.0533682	0.0656847	0.0754436	1	0.0533682	0.0754436	0.0754436	0.0499593	0.0525292	1	0.0656847	1	0.0533682	1	0.0533682	0.372582	0.0525292	1	0.0533682
CRNDE	0.0511087	0.077975	0.057397	0.0532163	0.077975	0.0778088	0.0532163	0.057397	0.0724109	0.276754	0.684145	0.684145	0.0511087	0.0532163	0.057397	0.0511087	0.0724109	0.057397	0.0838772	0.0511087	0.0838772	0.0517334	0.0517334	0.0733821	0.301974	0.057397	0.057397	0.0724109	0.057397	0.277722	0.057397	0.0868734	0.0838772	0.0511087	0.077975	0.0724109	0.0838772	0.078448	0.684145	0.0511087	0.0868734	0.0511087	0.0733821	0.0511087	0.077975	0.0688705	0.684145	0.0511087	0.077975
NKILA	0.0487809	0.0557744	0.0557744	0.0512823	0.0557744	0.0557744	0.0588044	0.0557744	0.0557744	0.165147	0.0532654	0.0532654	0.0487809	0.0588044	0.0557744	0.0487809	0.0557744	0.0557744	0.0557744	0.0487809	0.0557744	1	1	0.0557744	0.323181	0.0557744	0.0557744	0.0557744	0.0557744	0.164509	0.0557744	0.0679908	0.0557744	0.0487809	0.0557744	0.0557744	0.0557744	0.0512823	0.0532654	0.0487809	0.0679908	0.0487809	0.0557744	0.0487809	0.0557744	0.056231	0.0532654	0.0487809	0.0557744
BC023629	0.0656847	0.098004	0.0845788	0.0725159	0.098004	0.093529	0.0725159	0.0845788	0.103317	0.0883381	0.0976422	0.0976422	0.0656847	0.0725159	0.0845788	0.0656847	0.103317	0.0845788	0.098004	0.0656847	0.098004	0.0679908	0.0679908	0.093529	0.09106	0.0845788	0.0845788	0.103317	0.0845788	0.0859206	0.0845788	1	0.098004	0.0656847	0.098004	0.103317	0.098004	0.0725159	0.0976422	0.0656847	1	0.0656847	0.093529	0.0656847	0.098004	0.0847723	0.0976422	0.0656847	0.098004
TSNAX-DISC1	0.0533682	1	0.071324	0.0601854	1	0.0775343	0.0601854	0.071324	0.0842023	0.177423	0.0904704	0.0904704	0.0533682	0.0601854	0.071324	0.0533682	0.0842023	0.071324	0.0806394	0.0533682	0.0806394	0.0557744	0.0557744	0.0832999	0.0712277	0.071324	0.071324	0.0842023	0.071324	0.176792	0.071324	0.098004	0.0806394	0.0533682	1	0.0842023	0.0806394	0.0601854	0.0904704	0.0533682	0.098004	0.0533682	0.690441	0.0533682	1	0.0701983	0.0904704	0.0533682	1
CTA-134P22.2	0.0533682	0.071324	0.071324	0.0900866	0.071324	0.0757703	0.0601854	0.071324	0.0932868	0.178137	0.0596034	0.0596034	0.0533682	0.0601854	0.071324	0.0533682	0.0932868	0.0779934	0.071324	0.0533682	0.071324	0.0557744	0.0557744	0.071324	0.0702373	0.0779934	0.071324	0.0932868	0.071324	0.176899	0.0779934	0.0845788	0.071324	0.0533682	0.071324	0.0932868	0.071324	0.0601854	0.0596034	0.0533682	0.0845788	0.0533682	0.690441	0.0533682	0.071324	0.376652	0.0596034	0.0533682	0.071324
LOC100287482	0.0533682	0.071324	0.071324	0.0700425	0.071324	0.694734	0.0601854	0.071324	0.0779934	0.177574	0.0596034	0.0596034	0.0533682	0.0601854	0.071324	0.0533682	0.0779934	1	0.0842023	0.0533682	0.0842023	0.0557744	0.0557744	0.071324	0.0670314	0.0779934	0.071324	0.0779934	0.071324	0.177714	0.0779934	0.0845788	0.0842023	0.0533682	0.071324	0.0779934	0.0842023	0.0601854	0.0596034	0.0533682	0.0845788	0.0533682	0.0757703	0.0533682	0.071324	0.0724975	0.0596034	0.0533682	0.071324
LOC149086	0.0754436	0.0806394	0.071324	0.0784013	0.0806394	0.694734	0.0601854	0.071324	0.0842023	0.183502	0.0761945	0.0761945	0.0754436	0.0601854	0.071324	0.0754436	0.0842023	0.0842023	1	0.0754436	1	0.0557744	0.0557744	0.0775343	0.0786741	0.071324	0.071324	0.0842023	0.071324	0.183896	0.071324	0.098004	1	0.0754436	0.0806394	0.0842023	1	0.0601854	0.0761945	0.0754436	0.098004	0.0754436	0.0775343	0.0754436	0.0806394	0.380331	0.0761945	0.0754436	0.0806394
RP11-160H22.5	0.0754436	0.0806394	0.071324	0.0784013	0.0806394	0.694734	0.0601854	0.071324	0.0842023	0.183502	0.0761945	0.0761945	0.0754436	0.0601854	0.071324	0.0754436	0.0842023	0.0842023	1	0.0754436	1	0.0557744	0.0557744	0.0775343	0.0786741	0.071324	0.071324	0.0842023	0.071324	0.183896	0.071324	0.098004	1	0.0754436	0.0806394	0.0842023	1	0.0601854	0.0761945	0.0754436	0.098004	0.0754436	0.0775343	0.0754436	0.0806394	0.380331	0.0761945	0.0754436	0.0806394
ENST00000374520	0.0533682	0.0892878	0.071324	0.0601854	0.0892878	0.0775343	0.0601854	0.071324	0.0842023	0.0703501	0.0904704	0.0904704	0.0533682	0.0601854	0.071324	0.0533682	0.0842023	0.071324	0.0806394	0.0533682	0.0806394	0.0557744	0.0557744	0.690441	0.0712277	0.071324	0.071324	0.0842023	0.071324	0.176792	0.071324	0.098004	0.0806394	0.0533682	0.0892878	0.0842023	0.0806394	0.0601854	0.0904704	0.0533682	0.098004	0.0533682	0.0832999	0.0533682	0.0892878	0.0701983	0.0904704	0.0533682	0.0892878
MYLK-AS1	0.0533682	1	0.071324	0.0601854	1	0.0775343	0.0601854	0.071324	0.0842023	0.177423	0.0904704	0.0904704	0.0533682	0.0601854	0.071324	0.0533682	0.0842023	0.071324	0.0806394	0.0533682	0.0806394	0.0557744	0.0557744	0.0832999	0.0712277	0.071324	0.071324	0.0842023	0.071324	0.176792	0.071324	0.098004	0.0806394	0.0533682	1	0.0842023	0.0806394	0.0601854	0.0904704	0.0533682	0.098004	0.0533682	0.690441	0.0533682	1	0.0701983	0.0904704	0.0533682	1
CES1P1-001	1	0.0533682	0.0533682	0.0499593	0.0533682	0.0680851	0.0499593	0.0533682	0.0754436	0.166292	0.0525292	0.0525292	1	0.0499593	0.0533682	1	0.0754436	0.0533682	0.0754436	1	0.0754436	0.0487809	0.0487809	0.0533682	0.325484	0.0533682	0.0533682	0.0754436	0.0533682	0.164401	0.0533682	0.0656847	0.0754436	1	0.0533682	0.0754436	0.0754436	0.0499593	0.0525292	1	0.0656847	1	0.0533682	1	0.0533682	0.372582	0.0525292	1	0.0533682
INTS7	0.0533682	1	0.071324	0.0601854	1	0.0775343	0.0601854	0.071324	0.0842023	0.177423	0.0904704	0.0904704	0.0533682	0.0601854	0.071324	0.0533682	0.0842023	0.071324	0.0806394	0.0533682	0.0806394	0.0557744	0.0557744	0.0832999	0.0712277	0.071324	0.071324	0.0842023	0.071324	0.176792	0.071324	0.098004	0.0806394	0.0533682	1	0.0842023	0.0806394	0.0601854	0.0904704	0.0533682	0.098004	0.0533682	0.690441	0.0533682	1	0.0701983	0.0904704	0.0533682	1
PCGEM1	0.0533682	0.071324	0.071324	0.0700425	0.071324	0.694734	0.0601854	0.071324	0.0779934	0.177574	0.0596034	0.0596034	0.0533682	0.0601854	0.071324	0.0533682	0.0779934	1	0.0842023	0.0533682	0.0842023	0.0557744	0.0557744	0.071324	0.0670314	0.0779934	0.071324	0.0779934	0.071324	0.177714	0.0779934	0.0845788	0.0842023	0.0533682	0.071324	0.0779934	0.0842023	0.0601854	0.0596034	0.0533682	0.0845788	0.0533682	0.0757703	0.0533682	0.071324	0.0724975	0.0596034	0.0533682	0.071324
CASC2	0.0482677	0.0529842	0.0529842	0.0497572	0.0529842	0.0761405	0.0497572	0.0529842	0.0529842	0.171557	0.0524354	0.0524354	0.0482677	0.0497572	0.0529842	0.0482677	0.0529842	0.0529842	0.0877186	0.0482677	0.0877186	0.0486695	0.0486695	0.0529842	0.0608604	0.0529842	0.0529842	0.0529842	0.0529842	0.17268	0.0529842	0.0653358	0.0877186	0.0482677	0.0529842	0.0529842	0.0877186	0.090199	0.0524354	0.0482677	0.0653358	0.0482677	0.0529842	0.0482677	0.0529842	0.0637985	0.0524354	0.0482677	0.0529842
TUBA4B	1	0.0533682	0.0533682	0.0499593	0.0533682	0.0680851	0.0499593	0.0533682	0.0754436	0.166292	0.0525292	0.0525292	1	0.0499593	0.0533682	1	0.0754436	0.0533682	0.0754436	1	0.0754436	0.0487809	0.0487809	0.0533682	0.325484	0.0533682	0.0533682	0.0754436	0.0533682	0.164401	0.0533682	0.0656847	0.0754436	1	0.0533682	0.0754436	0.0754436	0.0499593	0.0525292	1	0.0656847	1	0.0533682	1	0.0533682	0.372582	0.0525292	1	0.0533682
BC091525	0.0499593	0.0601854	0.0601854	0.0538152	0.0601854	0.0601854	1	0.0601854	0.0601854	0.0578251	0.0549459	0.0549459	0.0499593	1	0.0601854	0.0499593	0.0601854	0.0601854	0.0601854	0.0499593	0.0601854	0.0588044	0.0588044	0.0601854	0.056289	0.0601854	0.0601854	0.0601854	0.0601854	0.0565998	0.0601854	0.0725159	0.0601854	0.0499593	0.0601854	0.0601854	0.0601854	0.0538152	0.0549459	0.0499593	0.0725159	0.0499593	0.0601854	0.0499593	0.0601854	0.372321	0.0549459	0.0499593	0.0601854
ENST00000503938	0.0533682	0.071324	0.071324	0.0601854	0.071324	0.0799096	0.0660476	0.071324	0.0842023	0.0684651	0.0596034	0.0596034	0.0533682	0.0660476	0.071324	0.0533682	0.0842023	0.071324	0.0842023	0.0533682	0.0842023	0.0623872	0.0623872	0.071324	0.0668674	0.071324	0.071324	0.0842023	0.071324	0.0667774	0.071324	0.0845788	0.0842023	0.0533682	0.071324	0.0842023	0.0842023	0.0601854	0.0596034	0.0533682	0.0845788	0.0533682	0.071324	0.0533682	0.071324	0.072363	0.0596034	0.0533682	0.071324
XLOC_008559	0.0533682	0.071324	0.071324	0.0700425	0.071324	0.694734	0.0601854	0.071324	0.0779934	0.177574	0.0596034	0.0596034	0.0533682	0.0601854	0.071324	0.0533682	0.0779934	1	0.0842023	0.0533682	0.0842023	0.0557744	0.0557744	0.071324	0.0670314	0.0779934	0.071324	0.0779934	0.071324	0.177714	0.0779934	0.0845788	0.0842023	0.0533682	0.071324	0.0779934	0.0842023	0.0601854	0.0596034	0.0533682	0.0845788	0.0533682	0.0757703	0.0533682	0.071324	0.0724975	0.0596034	0.0533682	0.071324
TCONS_00026506	0.0525292	0.0904704	0.0596034	0.0549459	0.0904704	0.0706641	0.0549459	0.0596034	0.0821242	0.172439	1	1	0.0525292	0.0549459	0.0596034	0.0525292	0.0821242	0.0596034	0.0761945	0.0525292	0.0761945	0.0532654	0.0532654	0.0801814	0.328565	0.0596034	0.0596034	0.0821242	0.0596034	0.17223	0.0596034	0.0976422	0.0761945	0.0525292	0.0904704	0.0821242	0.0761945	0.0549459	1	0.0525292	0.0976422	0.0525292	0.0801814	0.0525292	0.0904704	0.0638085	1	0.0525292	0.0904704
lncTCF7	0.0754436	0.0806394	0.071324	0.0784013	0.0806394	0.694734	0.0601854	0.071324	0.0842023	0.183502	0.0761945	0.0761945	0.0754436	0.0601854	0.071324	0.0754436	0.0842023	0.0842023	1	0.0754436	1	0.0557744	0.0557744	0.0775343	0.0786741	0.071324	0.071324	0.0842023	0.071324	0.183896	0.071324	0.098004	1	0.0754436	0.0806394	0.0842023	1	0.0601854	0.0761945	0.0754436	0.098004	0.0754436	0.0775343	0.0754436	0.0806394	0.380331	0.0761945	0.0754436	0.0806394
NR_033374	0.0525292	0.0904704	0.0596034	0.0549459	0.0904704	0.0706641	0.0549459	0.0596034	0.0821242	0.172439	1	1	0.0525292	0.0549459	0.0596034	0.0525292	0.0821242	0.0596034	0.0761945	0.0525292	0.0761945	0.0532654	0.0532654	0.0801814	0.328565	0.0596034	0.0596034	0.0821242	0.0596034	0.17223	0.0596034	0.0976422	0.0761945	0.0525292	0.0904704	0.0821242	0.0761945	0.0549459	1	0.0525292	0.0976422	0.0525292	0.0801814	0.0525292	0.0904704	0.0638085	1	0.0525292	0.0904704
uc003erl.1	0.0754436	0.0842023	0.071324	0.0900866	0.0842023	0.0821327	0.0601854	0.071324	1	0.184023	0.0821242	0.0821242	0.0754436	0.0601854	0.071324	0.0754436	1	0.0779934	0.0842023	0.0754436	0.0842023	0.0557744	0.0557744	0.0799096	0.335669	0.0779934	0.071324	1	0.071324	0.0758806	0.0779934	0.103317	0.0842023	0.0754436	0.0842023	1	0.0842023	0.0601854	0.0821242	0.0754436	0.103317	0.0754436	0.0902587	0.0754436	0.0842023	0.0802397	0.0821242	0.0754436	0.0842023
lnc-BMP2-2	0.0754436	0.0842023	0.071324	0.0900866	0.0842023	0.0821327	0.0601854	0.071324	1	0.184023	0.0821242	0.0821242	0.0754436	0.0601854	0.071324	0.0754436	1	0.0779934	0.0842023	0.0754436	0.0842023	0.0557744	0.0557744	0.0799096	0.335669	0.0779934	0.071324	1	0.071324	0.0758806	0.0779934	0.103317	0.0842023	0.0754436	0.0842023	1	0.0842023	0.0601854	0.0821242	0.0754436	0.103317	0.0754436	0.0902587	0.0754436	0.0842023	0.0802397	0.0821242	0.0754436	0.0842023
NR_015378	0.0754436	0.0806394	0.071324	0.0784013	0.0806394	0.694734	0.0601854	0.071324	0.0842023	0.183502	0.0761945	0.0761945	0.0754436	0.0601854	0.071324	0.0754436	0.0842023	0.0842023	1	0.0754436	1	0.0557744	0.0557744	0.0775343	0.0786741	0.071324	0.071324	0.0842023	0.071324	0.183896	0.071324	0.098004	1	0.0754436	0.0806394	0.0842023	1	0.0601854	0.0761945	0.0754436	0.098004	0.0754436	0.0775343	0.0754436	0.0806394	0.380331	0.0761945	0.0754436	0.0806394
lnc-CPN2-1	0.0754436	0.0842023	0.071324	0.0900866	0.0842023	0.0821327	0.0601854	0.071324	1	0.184023	0.0821242	0.0821242	0.0754436	0.0601854	0.071324	0.0754436	1	0.0779934	0.0842023	0.0754436	0.0842023	0.0557744	0.0557744	0.0799096	0.335669	0.0779934	0.071324	1	0.071324	0.0758806	0.0779934	0.103317	0.0842023	0.0754436	0.0842023	1	0.0842023	0.0601854	0.0821242	0.0754436	0.103317	0.0754436	0.0902587	0.0754436	0.0842023	0.0802397	0.0821242	0.0754436	0.0842023
XLOC_005327	0.0533682	0.071324	0.071324	0.0700425	0.071324	0.694734	0.0601854	0.071324	0.0779934	0.177574	0.0596034	0.0596034	0.0533682	0.0601854	0.071324	0.0533682	0.0779934	1	0.0842023	0.0533682	0.0842023	0.0557744	0.0557744	0.071324	0.0670314	0.0779934	0.071324	0.0779934	0.071324	0.177714	0.0779934	0.0845788	0.0842023	0.0533682	0.071324	0.0779934	0.0842023	0.0601854	0.0596034	0.0533682	0.0845788	0.0533682	0.0757703	0.0533682	0.071324	0.0724975	0.0596034	0.0533682	0.071324
PTENP1	0.0680851	0.693546	0.071324	0.0723293	0.693546	0.54121	0.0601854	0.071324	0.0842023	0.280731	0.0857118	0.0857118	0.0680851	0.0601854	0.071324	0.0680851	0.0842023	0.0799096	0.693546	0.0680851	0.693546	0.0557744	0.0557744	0.0826348	0.0819332	0.071324	0.071324	0.0842023	0.071324	0.281585	0.071324	0.098004	0.693546	0.0680851	0.693546	0.0842023	0.693546	0.0601854	0.0857118	0.0680851	0.098004	0.0680851	0.537991	0.0680851	0.693546	0.337518	0.0857118	0.0680851	0.693546
XLOC_000303	0.0525292	0.0904704	0.0596034	0.0549459	0.0904704	0.0706641	0.0549459	0.0596034	0.0821242	0.172439	1	1	0.0525292	0.0549459	0.0596034	0.0525292	0.0821242	0.0596034	0.0761945	0.0525292	0.0761945	0.0532654	0.0532654	0.0801814	0.328565	0.0596034	0.0596034	0.0821242	0.0596034	0.17223	0.0596034	0.0976422	0.0761945	0.0525292	0.0904704	0.0821242	0.0761945	0.0549459	1	0.0525292	0.0976422	0.0525292	0.0801814	0.0525292	0.0904704	0.0638085	1	0.0525292	0.0904704
GADD45G	0.0618653	0.0805732	0.0805732	0.068748	0.0805732	0.0917924	0.068748	0.0805732	0.0974021	0.183378	0.0691836	0.0691836	0.0618653	0.068748	0.0805732	0.0618653	0.0974021	0.0805732	0.0974021	0.0618653	0.0974021	0.0642275	0.0642275	0.0805732	0.0819838	0.0805732	0.0805732	0.0974021	0.0805732	0.0772751	0.0805732	0.133335	0.0974021	0.0618653	0.0805732	0.0974021	0.0974021	0.068748	0.0691836	0.0618653	0.133335	0.0618653	0.0805732	0.0618653	0.0805732	0.0818883	0.0691836	0.0618653	0.0805732
P14695	0.0754436	0.0806394	0.071324	0.0784013	0.0806394	0.694734	0.0601854	0.071324	0.0842023	0.183502	0.0761945	0.0761945	0.0754436	0.0601854	0.071324	0.0754436	0.0842023	0.0842023	1	0.0754436	1	0.0557744	0.0557744	0.0775343	0.0786741	0.071324	0.071324	0.0842023	0.071324	0.183896	0.071324	0.098004	1	0.0754436	0.0806394	0.0842023	1	0.0601854	0.0761945	0.0754436	0.098004	0.0754436	0.0775343	0.0754436	0.0806394	0.380331	0.0761945	0.0754436	0.0806394
AK058003	0.0533682	1	0.071324	0.0601854	1	0.0775343	0.0601854	0.071324	0.0842023	0.177423	0.0904704	0.0904704	0.0533682	0.0601854	0.071324	0.0533682	0.0842023	0.071324	0.0806394	0.0533682	0.0806394	0.0557744	0.0557744	0.0832999	0.0712277	0.071324	0.071324	0.0842023	0.071324	0.176792	0.071324	0.098004	0.0806394	0.0533682	1	0.0842023	0.0806394	0.0601854	0.0904704	0.0533682	0.098004	0.0533682	0.690441	0.0533682	1	0.0701983	0.0904704	0.0533682	1
CR619813	0.0656847	0.098004	0.0845788	0.0725159	0.098004	0.093529	0.0725159	0.0845788	0.103317	0.0883381	0.0976422	0.0976422	0.0656847	0.0725159	0.0845788	0.0656847	0.103317	0.0845788	0.098004	0.0656847	0.098004	0.0679908	0.0679908	0.093529	0.09106	0.0845788	0.0845788	0.103317	0.0845788	0.0859206	0.0845788	1	0.098004	0.0656847	0.098004	0.103317	0.098004	0.0725159	0.0976422	0.0656847	1	0.0656847	0.093529	0.0656847	0.098004	0.0847723	0.0976422	0.0656847	0.098004
P6391	0.0754436	0.0806394	0.071324	0.0784013	0.0806394	0.694734	0.0601854	0.071324	0.0842023	0.183502	0.0761945	0.0761945	0.0754436	0.0601854	0.071324	0.0754436	0.0842023	0.0842023	1	0.0754436	1	0.0557744	0.0557744	0.0775343	0.0786741	0.071324	0.071324	0.0842023	0.071324	0.183896	0.071324	0.098004	1	0.0754436	0.0806394	0.0842023	1	0.0601854	0.0761945	0.0754436	0.098004	0.0754436	0.0775343	0.0754436	0.0806394	0.380331	0.0761945	0.0754436	0.0806394
GAS6-AS1	1	0.0533682	0.0533682	0.0499593	0.0533682	0.0680851	0.0499593	0.0533682	0.0754436	0.166292	0.0525292	0.0525292	1	0.0499593	0.0533682	1	0.0754436	0.0533682	0.0754436	1	0.0754436	0.0487809	0.0487809	0.0533682	0.325484	0.0533682	0.0533682	0.0754436	0.0533682	0.164401	0.0533682	0.0656847	0.0754436	1	0.0533682	0.0754436	0.0754436	0.0499593	0.0525292	1	0.0656847	1	0.0533682	1	0.0533682	0.372582	0.0525292	1	0.0533682
lncRNA-422	0.0525292	0.0904704	0.0596034	0.0549459	0.0904704	0.0706641	0.0549459	0.0596034	0.0821242	0.172439	1	1	0.0525292	0.0549459	0.0596034	0.0525292	0.0821242	0.0596034	0.0761945	0.0525292	0.0761945	0.0532654	0.0532654	0.0801814	0.328565	0.0596034	0.0596034	0.0821242	0.0596034	0.17223	0.0596034	0.0976422	0.0761945	0.0525292	0.0904704	0.0821242	0.0761945	0.0549459	1	0.0525292	0.0976422	0.0525292	0.0801814	0.0525292	0.0904704	0.0638085	1	0.0525292	0.0904704
HOTAIR	0.133351	0.145901	0.0670979	0.0677547	0.145901	0.220338	0.070045	0.0670979	0.151266	0.595942	0.141761	0.141761	0.133351	0.070045	0.0670979	0.133351	0.151266	0.144248	0.15145	0.133351	0.15145	0.131073	0.131073	0.144235	0.392908	0.144837	0.0670979	0.151266	0.0670979	0.547293	0.144837	0.159572	0.15145	0.133351	0.145901	0.151266	0.15145	0.0644324	0.141761	0.133351	0.159572	0.133351	0.217335	0.133351	0.145901	0.343591	0.141761	0.133351	0.145901
M41	0.0487809	0.0557744	0.0557744	0.0512823	0.0557744	0.0557744	0.0588044	0.0557744	0.0557744	0.165147	0.0532654	0.0532654	0.0487809	0.0588044	0.0557744	0.0487809	0.0557744	0.0557744	0.0557744	0.0487809	0.0557744	1	1	0.0557744	0.323181	0.0557744	0.0557744	0.0557744	0.0557744	0.164509	0.0557744	0.0679908	0.0557744	0.0487809	0.0557744	0.0557744	0.0557744	0.0512823	0.0532654	0.0487809	0.0679908	0.0487809	0.0557744	0.0487809	0.0557744	0.056231	0.0532654	0.0487809	0.0557744
HIF1A-AS1	0.687667	0.0723057	0.0723057	0.0904553	0.0723057	0.0911082	0.0632359	0.0723057	0.0998204	0.189021	0.0644875	0.0644875	0.687667	0.0632359	0.0723057	0.687667	0.0998204	0.0782315	0.0912566	0.687667	0.0912566	0.0598266	0.0598266	0.0746729	0.316427	0.0782315	0.0723057	0.0998204	0.0723057	0.188127	0.0782315	0.088352	0.0912566	0.687667	0.0723057	0.0998204	0.0912566	0.0632359	0.0644875	0.687667	0.088352	0.687667	0.0897901	0.687667	0.0723057	0.354249	0.0644875	0.687667	0.0723057
lnc-AF085935	0.0754436	0.0806394	0.071324	0.0784013	0.0806394	0.694734	0.0601854	0.071324	0.0842023	0.183502	0.0761945	0.0761945	0.0754436	0.0601854	0.071324	0.0754436	0.0842023	0.0842023	1	0.0754436	1	0.0557744	0.0557744	0.0775343	0.0786741	0.071324	0.071324	0.0842023	0.071324	0.183896	0.071324	0.098004	1	0.0754436	0.0806394	0.0842023	1	0.0601854	0.0761945	0.0754436	0.098004	0.0754436	0.0775343	0.0754436	0.0806394	0.380331	0.0761945	0.0754436	0.0806394
DRAIC	0.0533682	0.071324	0.071324	0.0700425	0.071324	0.694734	0.0601854	0.071324	0.0779934	0.177574	0.0596034	0.0596034	0.0533682	0.0601854	0.071324	0.0533682	0.0779934	1	0.0842023	0.0533682	0.0842023	0.0557744	0.0557744	0.071324	0.0670314	0.0779934	0.071324	0.0779934	0.071324	0.177714	0.0779934	0.0845788	0.0842023	0.0533682	0.071324	0.0779934	0.0842023	0.0601854	0.0596034	0.0533682	0.0845788	0.0533682	0.0757703	0.0533682	0.071324	0.0724975	0.0596034	0.0533682	0.071324
HIF1A-AS2	0.0597905	0.693925	0.078291	0.093864	0.693925	0.0924072	0.0666446	0.078291	0.10274	0.189089	0.0838025	0.0838025	0.0597905	0.0666446	0.078291	0.0597905	0.10274	0.0842168	0.0929885	0.0597905	0.0929885	0.0621578	0.0621578	0.0855312	0.0881111	0.0842168	0.078291	0.10274	0.078291	0.188613	0.0842168	0.0991251	0.0929885	0.0597905	0.693925	0.10274	0.0929885	0.0666446	0.0838025	0.0597905	0.0991251	0.0597905	0.556004	0.0597905	0.693925	0.0890549	0.0838025	0.0597905	0.693925
NR_027151	0.0754436	0.0806394	0.071324	0.0784013	0.0806394	0.694734	0.0601854	0.071324	0.0842023	0.183502	0.0761945	0.0761945	0.0754436	0.0601854	0.071324	0.0754436	0.0842023	0.0842023	1	0.0754436	1	0.0557744	0.0557744	0.0775343	0.0786741	0.071324	0.071324	0.0842023	0.071324	0.183896	0.071324	0.098004	1	0.0754436	0.0806394	0.0842023	1	0.0601854	0.0761945	0.0754436	0.098004	0.0754436	0.0775343	0.0754436	0.0806394	0.380331	0.0761945	0.0754436	0.0806394
SRHC	0.0754436	0.0806394	0.071324	0.0784013	0.0806394	0.694734	0.0601854	0.071324	0.0842023	0.183502	0.0761945	0.0761945	0.0754436	0.0601854	0.071324	0.0754436	0.0842023	0.0842023	1	0.0754436	1	0.0557744	0.0557744	0.0775343	0.0786741	0.071324	0.071324	0.0842023	0.071324	0.183896	0.071324	0.098004	1	0.0754436	0.0806394	0.0842023	1	0.0601854	0.0761945	0.0754436	0.098004	0.0754436	0.0775343	0.0754436	0.0806394	0.380331	0.0761945	0.0754436	0.0806394
ENST00000544591	0.0525292	0.0904704	0.0596034	0.0549459	0.0904704	0.0706641	0.0549459	0.0596034	0.0821242	0.172439	1	1	0.0525292	0.0549459	0.0596034	0.0525292	0.0821242	0.0596034	0.0761945	0.0525292	0.0761945	0.0532654	0.0532654	0.0801814	0.328565	0.0596034	0.0596034	0.0821242	0.0596034	0.17223	0.0596034	0.0976422	0.0761945	0.0525292	0.0904704	0.0821242	0.0761945	0.0549459	1	0.0525292	0.0976422	0.0525292	0.0801814	0.0525292	0.0904704	0.0638085	1	0.0525292	0.0904704
BC200	0.288815	0.0693343	0.0648434	0.0621762	0.0693343	0.0773097	0.057431	0.0648434	0.0763798	0.319406	0.0647476	0.0647476	0.288815	0.057431	0.0648434	0.288815	0.0763798	0.0690331	0.0763906	0.288815	0.0763906	0.290069	0.290069	0.284104	0.507417	0.301833	0.0648434	0.0763798	0.0648434	0.401773	0.301833	0.0879528	0.0763906	0.288815	0.0693343	0.0763798	0.0763906	0.0564907	0.0647476	0.288815	0.0879528	0.288815	0.0723745	0.288815	0.0693343	0.22991	0.0647476	0.288815	0.0693343
TCL6	0.0533682	0.071324	0.071324	0.0601854	0.071324	0.071324	0.0601854	0.071324	0.071324	0.0664959	0.0596034	0.0596034	0.0533682	0.0601854	0.071324	0.0533682	0.071324	0.071324	0.071324	0.0533682	0.071324	0.0557744	0.0557744	0.079549	0.0622432	0.071324	0.071324	0.071324	0.071324	0.0651539	0.071324	0.0845788	0.071324	0.0533682	0.071324	0.071324	0.071324	0.0601854	0.0596034	0.0533682	0.0845788	0.0533682	0.071324	0.0533682	0.071324	0.0723042	0.0596034	0.0533682	0.071324
P23099	0.0754436	0.0806394	0.071324	0.0784013	0.0806394	0.694734	0.0601854	0.071324	0.0842023	0.183502	0.0761945	0.0761945	0.0754436	0.0601854	0.071324	0.0754436	0.0842023	0.0842023	1	0.0754436	1	0.0557744	0.0557744	0.0775343	0.0786741	0.071324	0.071324	0.0842023	0.071324	0.183896	0.071324	0.098004	1	0.0754436	0.0806394	0.0842023	1	0.0601854	0.0761945	0.0754436	0.098004	0.0754436	0.0775343	0.0754436	0.0806394	0.380331	0.0761945	0.0754436	0.0806394
lincRNA-TSPAN8	0.0754436	0.0806394	0.071324	0.0784013	0.0806394	0.694734	0.0601854	0.071324	0.0842023	0.183502	0.0761945	0.0761945	0.0754436	0.0601854	0.071324	0.0754436	0.0842023	0.0842023	1	0.0754436	1	0.0557744	0.0557744	0.0775343	0.0786741	0.071324	0.071324	0.0842023	0.071324	0.183896	0.071324	0.098004	1	0.0754436	0.0806394	0.0842023	1	0.0601854	0.0761945	0.0754436	0.098004	0.0754436	0.0775343	0.0754436	0.0806394	0.380331	0.0761945	0.0754436	0.0806394
TCONS_l2_00021262	0.0533682	0.071324	0.071324	0.0601854	0.071324	0.071324	0.0601854	1	0.071324	0.06559	0.0596034	0.0596034	0.0533682	0.0601854	1	0.0533682	0.071324	0.071324	0.071324	0.0533682	0.071324	0.0557744	0.0557744	0.071324	0.0622432	0.071324	1	0.071324	1	0.0641158	0.071324	0.0845788	0.071324	0.0533682	0.071324	0.071324	0.071324	0.0601854	0.0596034	0.0533682	0.0845788	0.0533682	0.071324	0.0533682	0.071324	0.0677115	0.0596034	0.0533682	0.071324
CCAT1-L	0.0525292	0.0904704	0.0596034	0.0549459	0.0904704	0.0706641	0.0549459	0.0596034	0.0821242	0.172439	1	1	0.0525292	0.0549459	0.0596034	0.0525292	0.0821242	0.0596034	0.0761945	0.0525292	0.0761945	0.0532654	0.0532654	0.0801814	0.328565	0.0596034	0.0596034	0.0821242	0.0596034	0.17223	0.0596034	0.0976422	0.0761945	0.0525292	0.0904704	0.0821242	0.0761945	0.0549459	1	0.0525292	0.0976422	0.0525292	0.0801814	0.0525292	0.0904704	0.0638085	1	0.0525292	0.0904704
PRSS21	0.0533682	1	0.071324	0.0601854	1	0.0775343	0.0601854	0.071324	0.0842023	0.177423	0.0904704	0.0904704	0.0533682	0.0601854	0.071324	0.0533682	0.0842023	0.071324	0.0806394	0.0533682	0.0806394	0.0557744	0.0557744	0.0832999	0.0712277	0.071324	0.071324	0.0842023	0.071324	0.176792	0.071324	0.098004	0.0806394	0.0533682	1	0.0842023	0.0806394	0.0601854	0.0904704	0.0533682	0.098004	0.0533682	0.690441	0.0533682	1	0.0701983	0.0904704	0.0533682	1
ULK4P2	0.0754436	0.0806394	0.071324	0.0784013	0.0806394	0.694734	0.0601854	0.071324	0.0842023	0.183502	0.0761945	0.0761945	0.0754436	0.0601854	0.071324	0.0754436	0.0842023	0.0842023	1	0.0754436	1	0.0557744	0.0557744	0.0775343	0.0786741	0.071324	0.071324	0.0842023	0.071324	0.183896	0.071324	0.098004	1	0.0754436	0.0806394	0.0842023	1	0.0601854	0.0761945	0.0754436	0.098004	0.0754436	0.0775343	0.0754436	0.0806394	0.380331	0.0761945	0.0754436	0.0806394
lnc-TTC34-3	0.0754436	0.0842023	0.071324	0.0900866	0.0842023	0.0821327	0.0601854	0.071324	1	0.184023	0.0821242	0.0821242	0.0754436	0.0601854	0.071324	0.0754436	1	0.0779934	0.0842023	0.0754436	0.0842023	0.0557744	0.0557744	0.0799096	0.335669	0.0779934	0.071324	1	0.071324	0.0758806	0.0779934	0.103317	0.0842023	0.0754436	0.0842023	1	0.0842023	0.0601854	0.0821242	0.0754436	0.103317	0.0754436	0.0902587	0.0754436	0.0842023	0.0802397	0.0821242	0.0754436	0.0842023
LSINCT10	0.682927	0.0549724	0.0549724	0.0508413	0.0549724	0.065609	0.055856	0.0549724	0.0688872	0.266559	0.05302	0.05302	0.682927	0.055856	0.0549724	0.682927	0.0688872	0.0549724	0.0688872	0.682927	0.0688872	0.682927	0.682927	0.0551729	0.529144	0.0549724	0.0549724	0.0688872	0.0549724	0.264863	0.0549724	0.0672221	0.0688872	0.682927	0.0549724	0.0688872	0.0688872	0.0508413	0.05302	0.682927	0.0672221	0.682927	0.0551729	0.682927	0.0549724	0.329753	0.05302	0.682927	0.0549724
LSINCT11	0.682927	0.0549724	0.0549724	0.0508413	0.0549724	0.065609	0.055856	0.0549724	0.0688872	0.266559	0.05302	0.05302	0.682927	0.055856	0.0549724	0.682927	0.0688872	0.0549724	0.0688872	0.682927	0.0688872	0.682927	0.682927	0.0551729	0.529144	0.0549724	0.0549724	0.0688872	0.0549724	0.264863	0.0549724	0.0672221	0.0688872	0.682927	0.0549724	0.0688872	0.0688872	0.0508413	0.05302	0.682927	0.0672221	0.682927	0.0551729	0.682927	0.0549724	0.329753	0.05302	0.682927	0.0549724
lnc-ACACA-1	0.0754436	0.0842023	0.071324	0.0900866	0.0842023	0.0821327	0.0601854	0.071324	1	0.184023	0.0821242	0.0821242	0.0754436	0.0601854	0.071324	0.0754436	1	0.0779934	0.0842023	0.0754436	0.0842023	0.0557744	0.0557744	0.0799096	0.335669	0.0779934	0.071324	1	0.071324	0.0758806	0.0779934	0.103317	0.0842023	0.0754436	0.0842023	1	0.0842023	0.0601854	0.0821242	0.0754436	0.103317	0.0754436	0.0902587	0.0754436	0.0842023	0.0802397	0.0821242	0.0754436	0.0842023
TUC339	0.0754436	0.0806394	0.071324	0.0784013	0.0806394	0.694734	0.0601854	0.071324	0.0842023	0.183502	0.0761945	0.0761945	0.0754436	0.0601854	0.071324	0.0754436	0.0842023	0.0842023	1	0.0754436	1	0.0557744	0.0557744	0.0775343	0.0786741	0.071324	0.071324	0.0842023	0.071324	0.183896	0.071324	0.098004	1	0.0754436	0.0806394	0.0842023	1	0.0601854	0.0761945	0.0754436	0.098004	0.0754436	0.0775343	0.0754436	0.0806394	0.380331	0.0761945	0.0754436	0.0806394
HOTAIRM1	0.0533682	0.071324	0.071324	0.0601854	0.071324	0.071324	0.0601854	0.071324	0.071324	0.06559	0.0596034	0.0596034	0.0533682	0.0601854	0.071324	0.0533682	0.071324	0.071324	0.071324	0.0533682	0.071324	0.0557744	0.0557744	0.071324	0.0622432	0.071324	0.071324	0.071324	0.071324	0.0641158	0.071324	0.0845788	0.071324	0.0533682	0.071324	0.071324	0.071324	0.0601854	0.0596034	0.0533682	0.0845788	0.0533682	0.071324	0.0533682	0.071324	0.0677115	0.0596034	0.0533682	0.071324
TC1500845	0.0482677	0.0529842	0.0529842	0.0727846	0.0529842	0.0746117	0.0497572	0.0529842	0.0650174	0.0656946	0.0524354	0.0524354	0.0482677	0.0497572	0.0529842	0.0482677	0.0650174	0.073163	0.0753361	0.0482677	0.0753361	0.0486695	0.0486695	0.0529842	0.323911	0.0915472	0.0529842	0.0650174	0.0529842	0.169633	0.0915472	0.109103	0.0753361	0.0482677	0.0529842	0.0650174	0.0753361	0.0497572	0.0524354	0.0482677	0.109103	0.0482677	0.0610063	0.0482677	0.0529842	0.0616765	0.0524354	0.0482677	0.0529842
XLOC_009911	0.0533682	0.071324	0.071324	0.0700425	0.071324	0.694734	0.0601854	0.071324	0.0779934	0.177574	0.0596034	0.0596034	0.0533682	0.0601854	0.071324	0.0533682	0.0779934	1	0.0842023	0.0533682	0.0842023	0.0557744	0.0557744	0.071324	0.0670314	0.0779934	0.071324	0.0779934	0.071324	0.177714	0.0779934	0.0845788	0.0842023	0.0533682	0.071324	0.0779934	0.0842023	0.0601854	0.0596034	0.0533682	0.0845788	0.0533682	0.0757703	0.0533682	0.071324	0.0724975	0.0596034	0.0533682	0.071324
TCONS_00024647	0.0533682	0.071324	0.071324	0.0601854	0.071324	0.071324	0.0601854	1	0.071324	0.06559	0.0596034	0.0596034	0.0533682	0.0601854	1	0.0533682	0.071324	0.071324	0.071324	0.0533682	0.071324	0.0557744	0.0557744	0.071324	0.0622432	0.071324	1	0.071324	1	0.0641158	0.071324	0.0845788	0.071324	0.0533682	0.071324	0.071324	0.071324	0.0601854	0.0596034	0.0533682	0.0845788	0.0533682	0.071324	0.0533682	0.071324	0.0677115	0.0596034	0.0533682	0.071324
TI21327	0.0533682	0.071324	0.071324	0.0700425	0.071324	0.0757703	0.0601854	0.071324	0.0779934	0.176059	0.0596034	0.0596034	0.0533682	0.0601854	0.071324	0.0533682	0.0779934	0.0779934	0.071324	0.0533682	0.071324	0.0557744	0.0557744	0.071324	0.071594	1	0.071324	0.0779934	0.071324	0.0696067	1	0.0845788	0.071324	0.0533682	0.071324	0.0779934	0.071324	0.0601854	0.0596034	0.0533682	0.0845788	0.0533682	0.0757703	0.0533682	0.071324	0.0693163	0.0596034	0.0533682	0.071324
DDX6P	0.0656847	0.098004	0.0845788	0.0725159	0.098004	0.093529	0.0725159	0.0845788	0.103317	0.0883381	0.0976422	0.0976422	0.0656847	0.0725159	0.0845788	0.0656847	0.103317	0.0845788	0.098004	0.0656847	0.098004	0.0679908	0.0679908	0.093529	0.09106	0.0845788	0.0845788	0.103317	0.0845788	0.0859206	0.0845788	1	0.098004	0.0656847	0.098004	0.103317	0.098004	0.0725159	0.0976422	0.0656847	1	0.0656847	0.093529	0.0656847	0.098004	0.0847723	0.0976422	0.0656847	0.098004
ZFAS1	0.066556	0.0723511	0.0661408	0.0693616	0.0723511	0.534994	0.059725	0.0661408	0.0747264	0.28132	0.0685515	0.0685515	0.066556	0.059725	0.0661408	0.066556	0.0747264	0.0747264	0.685258	0.066556	0.685258	0.685258	0.685258	0.0720943	0.311868	0.0661408	0.0661408	0.0747264	0.0661408	0.281692	0.0661408	0.0879996	0.685258	0.066556	0.0723511	0.0747264	0.685258	0.0572177	0.0685515	0.066556	0.0879996	0.066556	0.0720943	0.066556	0.0723511	0.334445	0.0685515	0.066556	0.0723511
AP001439.2	0.0533682	1	0.071324	0.0601854	1	0.0775343	0.0601854	0.071324	0.0842023	0.177423	0.0904704	0.0904704	0.0533682	0.0601854	0.071324	0.0533682	0.0842023	0.071324	0.0806394	0.0533682	0.0806394	0.0557744	0.0557744	0.0832999	0.0712277	0.071324	0.071324	0.0842023	0.071324	0.176792	0.071324	0.098004	0.0806394	0.0533682	1	0.0842023	0.0806394	0.0601854	0.0904704	0.0533682	0.098004	0.0533682	0.690441	0.0533682	1	0.0701983	0.0904704	0.0533682	1
TINCR	0.0533682	1	0.071324	0.0601854	1	0.0775343	0.0601854	0.071324	0.0842023	0.177423	0.0904704	0.0904704	0.0533682	0.0601854	0.071324	0.0533682	0.0842023	0.071324	0.0806394	0.0533682	0.0806394	0.0557744	0.0557744	0.0832999	0.0712277	0.071324	0.071324	0.0842023	0.071324	0.176792	0.071324	0.098004	0.0806394	0.0533682	1	0.0842023	0.0806394	0.0601854	0.0904704	0.0533682	0.098004	0.0533682	0.690441	0.0533682	1	0.0701983	0.0904704	0.0533682	1
ENST00000502941	0.0543947	0.0670572	0.0670572	0.0713796	0.0670572	0.0736061	0.0591258	0.0670572	0.0768805	0.0690931	0.0601598	0.0601598	0.0543947	0.0591258	0.0670572	0.0543947	0.0768805	0.0768805	0.0670572	0.0543947	0.0670572	0.0560157	0.0560157	0.0670572	0.0742917	0.0989838	0.0670572	0.0768805	0.0670572	0.0696826	0.0989838	0.0811743	0.0670572	0.0543947	0.0670572	0.0768805	0.0670572	0.0591258	0.0601598	0.0543947	0.0811743	0.0543947	0.0736061	0.0543947	0.0670572	0.0675481	0.0601598	0.0543947	0.0670572
ANRIL	0.211149	0.21912	0.0635642	0.0603962	0.21912	0.356498	0.0573591	0.0635642	0.0708081	0.63131	0.0630058	0.0630058	0.211149	0.0573591	0.0635642	0.211149	0.0708081	0.221046	0.226	0.211149	0.226	0.211149	0.211149	0.0694776	0.302953	0.218899	0.0635642	0.0708081	0.0635642	0.494885	0.218899	0.0816951	0.226	0.211149	0.21912	0.0708081	0.226	0.0731759	0.0630058	0.211149	0.0816951	0.211149	0.20929	0.211149	0.21912	0.306446	0.0630058	0.211149	0.21912
CTC-338M12.5	0.0656847	0.098004	0.0845788	0.0725159	0.098004	0.093529	0.0725159	0.0845788	0.103317	0.0883381	0.0976422	0.0976422	0.0656847	0.0725159	0.0845788	0.0656847	0.103317	0.0845788	0.098004	0.0656847	0.098004	0.0679908	0.0679908	0.093529	0.09106	0.0845788	0.0845788	0.103317	0.0845788	0.0859206	0.0845788	1	0.098004	0.0656847	0.098004	0.103317	0.098004	0.0725159	0.0976422	0.0656847	1	0.0656847	0.093529	0.0656847	0.098004	0.0847723	0.0976422	0.0656847	0.098004
AB073614	0.0482677	0.0529842	0.0529842	0.0727846	0.0529842	0.0746117	0.0497572	0.0529842	0.0650174	0.0656946	0.0524354	0.0524354	0.0482677	0.0497572	0.0529842	0.0482677	0.0650174	0.073163	0.0753361	0.0482677	0.0753361	0.0486695	0.0486695	0.0529842	0.323911	0.0915472	0.0529842	0.0650174	0.0529842	0.169633	0.0915472	0.109103	0.0753361	0.0482677	0.0529842	0.0650174	0.0753361	0.0497572	0.0524354	0.0482677	0.109103	0.0482677	0.0610063	0.0482677	0.0529842	0.0616765	0.0524354	0.0482677	0.0529842
RP11-445H22.4	0.0487809	0.0557744	0.0557744	0.0512823	0.0557744	0.0557744	0.0588044	0.0557744	0.0557744	0.165147	0.0532654	0.0532654	0.0487809	0.0588044	0.0557744	0.0487809	0.0557744	0.0557744	0.0557744	0.0487809	0.0557744	1	1	0.0557744	0.323181	0.0557744	0.0557744	0.0557744	0.0557744	0.164509	0.0557744	0.0679908	0.0557744	0.0487809	0.0557744	0.0557744	0.0557744	0.0512823	0.0532654	0.0487809	0.0679908	0.0487809	0.0557744	0.0487809	0.0557744	0.056231	0.0532654	0.0487809	0.0557744
IRAIN	0.0486806	0.0552976	0.0552976	0.0510169	0.0552976	0.0554168	0.0560316	0.0552976	0.0552976	0.264356	0.0531109	0.0531109	0.0486806	0.0560316	0.0552976	0.0486806	0.0552976	0.0552976	0.0552976	0.0486806	0.0552976	0.683029	0.683029	0.0554168	0.289576	0.0552976	0.0552976	0.0552976	0.0552976	0.158389	0.0552976	0.0675267	0.0552976	0.0486806	0.0552976	0.0552976	0.0552976	0.0510169	0.0531109	0.0486806	0.0675267	0.0486806	0.0554168	0.0486806	0.0552976	0.0564398	0.0531109	0.0486806	0.0552976
ENST00000468960	0.0525292	0.0904704	0.0596034	0.0549459	0.0904704	0.0706641	0.0549459	0.0596034	0.0821242	0.172439	1	1	0.0525292	0.0549459	0.0596034	0.0525292	0.0821242	0.0596034	0.0761945	0.0525292	0.0761945	0.0532654	0.0532654	0.0801814	0.328565	0.0596034	0.0596034	0.0821242	0.0596034	0.17223	0.0596034	0.0976422	0.0761945	0.0525292	0.0904704	0.0821242	0.0761945	0.0549459	1	0.0525292	0.0976422	0.0525292	0.0801814	0.0525292	0.0904704	0.0638085	1	0.0525292	0.0904704
APTR	0.0533682	0.071324	0.071324	0.0601854	0.071324	0.0850307	0.0601854	0.071324	0.071324	0.0743649	0.0596034	0.0596034	0.0533682	0.0601854	0.071324	0.0533682	0.071324	0.071324	0.091884	0.0533682	0.091884	0.0557744	0.0557744	0.071324	0.327579	0.071324	0.071324	0.071324	0.071324	0.18004	0.071324	0.0845788	0.091884	0.0533682	0.071324	0.071324	0.091884	0.0883038	0.0596034	0.0533682	0.0845788	0.0533682	0.071324	0.0533682	0.071324	0.0739465	0.0596034	0.0533682	0.071324
P33863	0.0754436	0.0806394	0.071324	0.0784013	0.0806394	0.694734	0.0601854	0.071324	0.0842023	0.183502	0.0761945	0.0761945	0.0754436	0.0601854	0.071324	0.0754436	0.0842023	0.0842023	1	0.0754436	1	0.0557744	0.0557744	0.0775343	0.0786741	0.071324	0.071324	0.0842023	0.071324	0.183896	0.071324	0.098004	1	0.0754436	0.0806394	0.0842023	1	0.0601854	0.0761945	0.0754436	0.098004	0.0754436	0.0775343	0.0754436	0.0806394	0.380331	0.0761945	0.0754436	0.0806394
GHSROS	1	0.0533682	0.0533682	0.0499593	0.0533682	0.0680851	0.0499593	0.0533682	0.0754436	0.166292	0.0525292	0.0525292	1	0.0499593	0.0533682	1	0.0754436	0.0533682	0.0754436	1	0.0754436	0.0487809	0.0487809	0.0533682	0.325484	0.0533682	0.0533682	0.0754436	0.0533682	0.164401	0.0533682	0.0656847	0.0754436	1	0.0533682	0.0754436	0.0754436	0.0499593	0.0525292	1	0.0656847	1	0.0533682	1	0.0533682	0.372582	0.0525292	1	0.0533682
lincRNA-ZNF532	0.0656847	0.098004	0.0845788	0.0725159	0.098004	0.093529	0.0725159	0.0845788	0.103317	0.0883381	0.0976422	0.0976422	0.0656847	0.0725159	0.0845788	0.0656847	0.103317	0.0845788	0.098004	0.0656847	0.098004	0.0679908	0.0679908	0.093529	0.09106	0.0845788	0.0845788	0.103317	0.0845788	0.0859206	0.0845788	1	0.098004	0.0656847	0.098004	0.103317	0.098004	0.0725159	0.0976422	0.0656847	1	0.0656847	0.093529	0.0656847	0.098004	0.0847723	0.0976422	0.0656847	0.098004
TCONS_00014978	0.0533682	0.071324	0.071324	0.0601854	0.071324	0.071324	0.0601854	1	0.071324	0.06559	0.0596034	0.0596034	0.0533682	0.0601854	1	0.0533682	0.071324	0.071324	0.071324	0.0533682	0.071324	0.0557744	0.0557744	0.071324	0.0622432	0.071324	1	0.071324	1	0.0641158	0.071324	0.0845788	0.071324	0.0533682	0.071324	0.071324	0.071324	0.0601854	0.0596034	0.0533682	0.0845788	0.0533682	0.071324	0.0533682	0.071324	0.0677115	0.0596034	0.0533682	0.071324
P8860	0.0754436	0.0806394	0.071324	0.0784013	0.0806394	0.694734	0.0601854	0.071324	0.0842023	0.183502	0.0761945	0.0761945	0.0754436	0.0601854	0.071324	0.0754436	0.0842023	0.0842023	1	0.0754436	1	0.0557744	0.0557744	0.0775343	0.0786741	0.071324	0.071324	0.0842023	0.071324	0.183896	0.071324	0.098004	1	0.0754436	0.0806394	0.0842023	1	0.0601854	0.0761945	0.0754436	0.098004	0.0754436	0.0775343	0.0754436	0.0806394	0.380331	0.0761945	0.0754436	0.0806394
FR0348383	0.0533682	0.071324	0.071324	0.0700425	0.071324	0.694734	0.0601854	0.071324	0.0779934	0.177574	0.0596034	0.0596034	0.0533682	0.0601854	0.071324	0.0533682	0.0779934	1	0.0842023	0.0533682	0.0842023	0.0557744	0.0557744	0.071324	0.0670314	0.0779934	0.071324	0.0779934	0.071324	0.177714	0.0779934	0.0845788	0.0842023	0.0533682	0.071324	0.0779934	0.0842023	0.0601854	0.0596034	0.0533682	0.0845788	0.0533682	0.0757703	0.0533682	0.071324	0.0724975	0.0596034	0.0533682	0.071324
WT1-AS	0.0494662	0.0582382	0.0582382	0.683495	0.0582382	0.0702972	0.0527055	0.0582382	0.0781723	0.273245	0.0542311	0.0542311	0.0494662	0.0527055	0.0582382	0.0494662	0.0781723	0.0648096	0.0703821	0.0494662	0.0703821	0.050551	0.050551	0.058725	0.0654593	0.0648096	0.0582382	0.0781723	0.0582382	0.167065	0.0648096	0.0705434	0.0703821	0.0494662	0.0582382	0.0781723	0.0703821	0.0527055	0.0542311	0.0494662	0.0705434	0.0494662	0.0736756	0.0494662	0.0582382	0.0690912	0.0542311	0.0494662	0.0582382
P4091	0.0754436	0.0806394	0.071324	0.0784013	0.0806394	0.694734	0.0601854	0.071324	0.0842023	0.183502	0.0761945	0.0761945	0.0754436	0.0601854	0.071324	0.0754436	0.0842023	0.0842023	1	0.0754436	1	0.0557744	0.0557744	0.0775343	0.0786741	0.071324	0.071324	0.0842023	0.071324	0.183896	0.071324	0.098004	1	0.0754436	0.0806394	0.0842023	1	0.0601854	0.0761945	0.0754436	0.098004	0.0754436	0.0775343	0.0754436	0.0806394	0.380331	0.0761945	0.0754436	0.0806394
TCONS_l2_00014091	0.0533682	0.071324	0.071324	0.0601854	0.071324	0.071324	0.0601854	1	0.071324	0.06559	0.0596034	0.0596034	0.0533682	0.0601854	1	0.0533682	0.071324	0.071324	0.071324	0.0533682	0.071324	0.0557744	0.0557744	0.071324	0.0622432	0.071324	1	0.071324	1	0.0641158	0.071324	0.0845788	0.071324	0.0533682	0.071324	0.071324	0.071324	0.0601854	0.0596034	0.0533682	0.0845788	0.0533682	0.071324	0.0533682	0.071324	0.0677115	0.0596034	0.0533682	0.071324
MRUL	0.0533682	1	0.071324	0.0601854	1	0.0775343	0.0601854	0.071324	0.0842023	0.177423	0.0904704	0.0904704	0.0533682	0.0601854	0.071324	0.0533682	0.0842023	0.071324	0.0806394	0.0533682	0.0806394	0.0557744	0.0557744	0.0832999	0.0712277	0.071324	0.071324	0.0842023	0.071324	0.176792	0.071324	0.098004	0.0806394	0.0533682	1	0.0842023	0.0806394	0.0601854	0.0904704	0.0533682	0.098004	0.0533682	0.690441	0.0533682	1	0.0701983	0.0904704	0.0533682	1
HESRG	0.0533682	0.071324	0.071324	0.0601854	0.071324	0.071324	0.0601854	0.071324	0.071324	0.06559	0.0596034	0.0596034	0.0533682	0.0601854	0.071324	0.0533682	0.071324	0.071324	0.071324	0.0533682	0.071324	0.0557744	0.0557744	0.071324	0.0622432	0.071324	0.071324	0.071324	0.071324	0.0641158	0.071324	0.0845788	0.071324	0.0533682	0.071324	0.071324	0.071324	0.0601854	0.0596034	0.0533682	0.0845788	0.0533682	0.071324	0.0533682	0.071324	0.0677115	0.0596034	0.0533682	0.071324
XLOC_010235	0.0533682	1	0.071324	0.0601854	1	0.0775343	0.0601854	0.071324	0.0842023	0.177423	0.0904704	0.0904704	0.0533682	0.0601854	0.071324	0.0533682	0.0842023	0.071324	0.0806394	0.0533682	0.0806394	0.0557744	0.0557744	0.0832999	0.0712277	0.071324	0.071324	0.0842023	0.071324	0.176792	0.071324	0.098004	0.0806394	0.0533682	1	0.0842023	0.0806394	0.0601854	0.0904704	0.0533682	0.098004	0.0533682	0.690441	0.0533682	1	0.0701983	0.0904704	0.0533682	1
ENST00000575202	0.0525292	0.0904704	0.0596034	0.0549459	0.0904704	0.0706641	0.0549459	0.0596034	0.0821242	0.172439	1	1	0.0525292	0.0549459	0.0596034	0.0525292	0.0821242	0.0596034	0.0761945	0.0525292	0.0761945	0.0532654	0.0532654	0.0801814	0.328565	0.0596034	0.0596034	0.0821242	0.0596034	0.17223	0.0596034	0.0976422	0.0761945	0.0525292	0.0904704	0.0821242	0.0761945	0.0549459	1	0.0525292	0.0976422	0.0525292	0.0801814	0.0525292	0.0904704	0.0638085	1	0.0525292	0.0904704
BC070168	0.0754436	0.0842023	0.071324	0.0900866	0.0842023	0.0821327	0.0601854	0.071324	1	0.184023	0.0821242	0.0821242	0.0754436	0.0601854	0.071324	0.0754436	1	0.0779934	0.0842023	0.0754436	0.0842023	0.0557744	0.0557744	0.0799096	0.335669	0.0779934	0.071324	1	0.071324	0.0758806	0.0779934	0.103317	0.0842023	0.0754436	0.0842023	1	0.0842023	0.0601854	0.0821242	0.0754436	0.103317	0.0754436	0.0902587	0.0754436	0.0842023	0.0802397	0.0821242	0.0754436	0.0842023
CCAT8	0.0525292	0.0904704	0.0596034	0.0549459	0.0904704	0.0706641	0.0549459	0.0596034	0.0821242	0.172439	1	1	0.0525292	0.0549459	0.0596034	0.0525292	0.0821242	0.0596034	0.0761945	0.0525292	0.0761945	0.0532654	0.0532654	0.0801814	0.328565	0.0596034	0.0596034	0.0821242	0.0596034	0.17223	0.0596034	0.0976422	0.0761945	0.0525292	0.0904704	0.0821242	0.0761945	0.0549459	1	0.0525292	0.0976422	0.0525292	0.0801814	0.0525292	0.0904704	0.0638085	1	0.0525292	0.0904704
CCAT6	0.0525292	0.0904704	0.0596034	0.0549459	0.0904704	0.0706641	0.0549459	0.0596034	0.0821242	0.172439	1	1	0.0525292	0.0549459	0.0596034	0.0525292	0.0821242	0.0596034	0.0761945	0.0525292	0.0761945	0.0532654	0.0532654	0.0801814	0.328565	0.0596034	0.0596034	0.0821242	0.0596034	0.17223	0.0596034	0.0976422	0.0761945	0.0525292	0.0904704	0.0821242	0.0761945	0.0549459	1	0.0525292	0.0976422	0.0525292	0.0801814	0.0525292	0.0904704	0.0638085	1	0.0525292	0.0904704
CCAT7	0.0525292	0.0904704	0.0596034	0.0549459	0.0904704	0.0706641	0.0549459	0.0596034	0.0821242	0.172439	1	1	0.0525292	0.0549459	0.0596034	0.0525292	0.0821242	0.0596034	0.0761945	0.0525292	0.0761945	0.0532654	0.0532654	0.0801814	0.328565	0.0596034	0.0596034	0.0821242	0.0596034	0.17223	0.0596034	0.0976422	0.0761945	0.0525292	0.0904704	0.0821242	0.0761945	0.0549459	1	0.0525292	0.0976422	0.0525292	0.0801814	0.0525292	0.0904704	0.0638085	1	0.0525292	0.0904704
CCAT4	0.0525292	0.0904704	0.0596034	0.0549459	0.0904704	0.0706641	0.0549459	0.0596034	0.0821242	0.172439	1	1	0.0525292	0.0549459	0.0596034	0.0525292	0.0821242	0.0596034	0.0761945	0.0525292	0.0761945	0.0532654	0.0532654	0.0801814	0.328565	0.0596034	0.0596034	0.0821242	0.0596034	0.17223	0.0596034	0.0976422	0.0761945	0.0525292	0.0904704	0.0821242	0.0761945	0.0549459	1	0.0525292	0.0976422	0.0525292	0.0801814	0.0525292	0.0904704	0.0638085	1	0.0525292	0.0904704
HOXA13	0.0754436	0.0806394	0.071324	0.0784013	0.0806394	0.694734	0.0601854	0.071324	0.0842023	0.183502	0.0761945	0.0761945	0.0754436	0.0601854	0.071324	0.0754436	0.0842023	0.0842023	1	0.0754436	1	0.0557744	0.0557744	0.0775343	0.0786741	0.071324	0.071324	0.0842023	0.071324	0.183896	0.071324	0.098004	1	0.0754436	0.0806394	0.0842023	1	0.0601854	0.0761945	0.0754436	0.098004	0.0754436	0.0775343	0.0754436	0.0806394	0.380331	0.0761945	0.0754436	0.0806394
CCAT3	0.0525292	0.0904704	0.0596034	0.0549459	0.0904704	0.0706641	0.0549459	0.0596034	0.0821242	0.172439	1	1	0.0525292	0.0549459	0.0596034	0.0525292	0.0821242	0.0596034	0.0761945	0.0525292	0.0761945	0.0532654	0.0532654	0.0801814	0.328565	0.0596034	0.0596034	0.0821242	0.0596034	0.17223	0.0596034	0.0976422	0.0761945	0.0525292	0.0904704	0.0821242	0.0761945	0.0549459	1	0.0525292	0.0976422	0.0525292	0.0801814	0.0525292	0.0904704	0.0638085	1	0.0525292	0.0904704
CCAT1	0.367922	0.379577	0.0633213	0.0618075	0.379577	0.0774365	0.0558697	0.0633213	0.0791987	0.338823	0.378605	0.378605	0.367922	0.0558697	0.0633213	0.367922	0.0791987	0.066991	0.0781487	0.367922	0.0781487	0.0530065	0.0530065	0.0755064	0.580543	0.073119	0.0633213	0.0791987	0.0633213	0.424633	0.073119	0.0962569	0.0781487	0.367922	0.379577	0.0791987	0.0781487	0.0558697	0.378605	0.367922	0.0962569	0.367922	0.33726	0.367922	0.379577	0.259999	0.378605	0.367922	0.379577
GS1-5L10.1	0.0533682	1	0.071324	0.0601854	1	0.0775343	0.0601854	0.071324	0.0842023	0.177423	0.0904704	0.0904704	0.0533682	0.0601854	0.071324	0.0533682	0.0842023	0.071324	0.0806394	0.0533682	0.0806394	0.0557744	0.0557744	0.0832999	0.0712277	0.071324	0.071324	0.0842023	0.071324	0.176792	0.071324	0.098004	0.0806394	0.0533682	1	0.0842023	0.0806394	0.0601854	0.0904704	0.0533682	0.098004	0.0533682	0.690441	0.0533682	1	0.0701983	0.0904704	0.0533682	1
linc-POU3F3	0.0482677	0.0529842	0.0529842	0.0497572	0.0529842	0.0761405	0.0497572	0.0529842	0.0529842	0.171557	0.0524354	0.0524354	0.0482677	0.0497572	0.0529842	0.0482677	0.0529842	0.0529842	0.0877186	0.0482677	0.0877186	0.0486695	0.0486695	0.0529842	0.0608604	0.0529842	0.0529842	0.0529842	0.0529842	0.17268	0.0529842	0.0653358	0.0877186	0.0482677	0.0529842	0.0529842	0.0877186	0.090199	0.0524354	0.0482677	0.0653358	0.0482677	0.0529842	0.0482677	0.0529842	0.0637985	0.0524354	0.0482677	0.0529842
ENST00000501583	0.0754436	0.0806394	0.071324	0.0784013	0.0806394	0.694734	0.0601854	0.071324	0.0842023	0.183502	0.0761945	0.0761945	0.0754436	0.0601854	0.071324	0.0754436	0.0842023	0.0842023	1	0.0754436	1	0.0557744	0.0557744	0.0775343	0.0786741	0.071324	0.071324	0.0842023	0.071324	0.183896	0.071324	0.098004	1	0.0754436	0.0806394	0.0842023	1	0.0601854	0.0761945	0.0754436	0.098004	0.0754436	0.0775343	0.0754436	0.0806394	0.380331	0.0761945	0.0754436	0.0806394
AK056988	0.0754436	0.0806394	0.071324	0.0784013	0.0806394	0.694734	0.0601854	0.071324	0.0842023	0.183502	0.0761945	0.0761945	0.0754436	0.0601854	0.071324	0.0754436	0.0842023	0.0842023	1	0.0754436	1	0.0557744	0.0557744	0.0775343	0.0786741	0.071324	0.071324	0.0842023	0.071324	0.183896	0.071324	0.098004	1	0.0754436	0.0806394	0.0842023	1	0.0601854	0.0761945	0.0754436	0.098004	0.0754436	0.0775343	0.0754436	0.0806394	0.380331	0.0761945	0.0754436	0.0806394
anti-NOS2A	0.0533682	0.071324	0.071324	0.0723293	0.071324	0.0880432	0.0601854	0.071324	0.0799096	0.179278	0.0596034	0.0596034	0.0533682	0.0601854	0.071324	0.0533682	0.0799096	0.0799096	0.0893235	0.0533682	0.0893235	0.0557744	0.0557744	0.071324	0.304639	0.071324	0.071324	0.0799096	0.071324	0.28055	0.071324	0.097071	0.0893235	0.0533682	0.071324	0.0799096	0.0893235	0.078931	0.0596034	0.0533682	0.097071	0.0533682	0.071324	0.0533682	0.071324	0.0754116	0.0596034	0.0533682	0.071324
LOC150622	0.0533682	1	0.071324	0.0601854	1	0.0775343	0.0601854	0.071324	0.0842023	0.177423	0.0904704	0.0904704	0.0533682	0.0601854	0.071324	0.0533682	0.0842023	0.071324	0.0806394	0.0533682	0.0806394	0.0557744	0.0557744	0.0832999	0.0712277	0.071324	0.071324	0.0842023	0.071324	0.176792	0.071324	0.098004	0.0806394	0.0533682	1	0.0842023	0.0806394	0.0601854	0.0904704	0.0533682	0.098004	0.0533682	0.690441	0.0533682	1	0.0701983	0.0904704	0.0533682	1
EFNA3	0.0487809	0.0557744	0.0557744	0.0512823	0.0557744	0.0557744	0.0588044	0.0557744	0.0557744	0.165147	0.0532654	0.0532654	0.0487809	0.0588044	0.0557744	0.0487809	0.0557744	0.0557744	0.0557744	0.0487809	0.0557744	1	1	0.0557744	0.323181	0.0557744	0.0557744	0.0557744	0.0557744	0.164509	0.0557744	0.0679908	0.0557744	0.0487809	0.0557744	0.0557744	0.0557744	0.0512823	0.0532654	0.0487809	0.0679908	0.0487809	0.0557744	0.0487809	0.0557744	0.056231	0.0532654	0.0487809	0.0557744
ENST00000422362	0.0533682	0.0892878	0.071324	0.0601854	0.0892878	0.0775343	0.0601854	0.071324	0.0842023	0.0703501	0.0904704	0.0904704	0.0533682	0.0601854	0.071324	0.0533682	0.0842023	0.071324	0.0806394	0.0533682	0.0806394	0.0557744	0.0557744	0.690441	0.0712277	0.071324	0.071324	0.0842023	0.071324	0.176792	0.071324	0.098004	0.0806394	0.0533682	0.0892878	0.0842023	0.0806394	0.0601854	0.0904704	0.0533682	0.098004	0.0533682	0.0832999	0.0533682	0.0892878	0.0701983	0.0904704	0.0533682	0.0892878
lincRNA-BC2	0.0487809	0.0557744	0.0557744	0.0512823	0.0557744	0.0557744	0.0588044	0.0557744	0.0557744	0.165147	0.0532654	0.0532654	0.0487809	0.0588044	0.0557744	0.0487809	0.0557744	0.0557744	0.0557744	0.0487809	0.0557744	1	1	0.0557744	0.323181	0.0557744	0.0557744	0.0557744	0.0557744	0.164509	0.0557744	0.0679908	0.0557744	0.0487809	0.0557744	0.0557744	0.0557744	0.0512823	0.0532654	0.0487809	0.0679908	0.0487809	0.0557744	0.0487809	0.0557744	0.056231	0.0532654	0.0487809	0.0557744
lincRNA-BC8	0.0487809	0.0557744	0.0557744	0.0512823	0.0557744	0.0557744	0.0588044	0.0557744	0.0557744	0.165147	0.0532654	0.0532654	0.0487809	0.0588044	0.0557744	0.0487809	0.0557744	0.0557744	0.0557744	0.0487809	0.0557744	1	1	0.0557744	0.323181	0.0557744	0.0557744	0.0557744	0.0557744	0.164509	0.0557744	0.0679908	0.0557744	0.0487809	0.0557744	0.0557744	0.0557744	0.0512823	0.0532654	0.0487809	0.0679908	0.0487809	0.0557744	0.0487809	0.0557744	0.056231	0.0532654	0.0487809	0.0557744
NEAT1	0.289348	0.0719225	0.0656708	0.0606044	0.0719225	0.278993	0.0600812	0.0670085	0.0740979	0.397747	0.293026	0.293026	0.289348	0.0600812	0.0670085	0.289348	0.0740979	0.29784	0.0743925	0.289348	0.0743925	0.290643	0.290643	0.102804	0.502252	0.0673381	0.0670085	0.0740979	0.0670085	0.397745	0.0673381	0.0834094	0.0743925	0.289348	0.0719225	0.0740979	0.0743925	0.0591409	0.293026	0.289348	0.0834094	0.289348	0.0733381	0.289348	0.0719225	0.232615	0.293026	0.289348	0.0719225
ncRAN	0.0530885	0.0840883	0.0674172	0.078373	0.0840883	0.0770939	0.0584389	0.0674172	0.089566	0.277375	0.686534	0.686534	0.0530885	0.0584389	0.0674172	0.0530885	0.089566	0.0718634	0.074571	0.0530885	0.074571	0.0549381	0.0549381	0.0808972	0.304007	0.0718634	0.0674172	0.089566	0.0674172	0.277269	0.0718634	0.0932878	0.074571	0.0530885	0.0840883	0.089566	0.074571	0.0584389	0.686534	0.0530885	0.0932878	0.0530885	0.545235	0.0530885	0.0840883	0.334425	0.686534	0.0530885	0.0840883
ASK00420	0.0533682	0.071324	0.071324	0.0700425	0.071324	0.0757703	0.0601854	0.071324	0.0779934	0.176059	0.0596034	0.0596034	0.0533682	0.0601854	0.071324	0.0533682	0.0779934	0.0779934	0.071324	0.0533682	0.071324	0.0557744	0.0557744	0.071324	0.071594	1	0.071324	0.0779934	0.071324	0.0696067	1	0.0845788	0.071324	0.0533682	0.071324	0.0779934	0.071324	0.0601854	0.0596034	0.0533682	0.0845788	0.0533682	0.0757703	0.0533682	0.071324	0.0693163	0.0596034	0.0533682	0.071324
RPL34-AS1	0.0530885	0.696823	0.0674172	0.0584389	0.696823	0.0771993	0.0584389	0.0674172	0.0835096	0.273651	0.696823	0.696823	0.0530885	0.0584389	0.0674172	0.0530885	0.0835096	0.0674172	0.0791577	0.0530885	0.0791577	0.0549381	0.0549381	0.0853882	0.301015	0.0674172	0.0674172	0.0835096	0.0674172	0.273121	0.0674172	0.0978834	0.0791577	0.0530885	0.696823	0.0835096	0.0791577	0.0584389	0.696823	0.0530885	0.0978834	0.0530885	0.540449	0.0530885	0.696823	0.0710549	0.696823	0.0530885	0.696823
M59227	0.0533682	1	0.071324	0.0601854	1	0.0775343	0.0601854	0.071324	0.0842023	0.177423	0.0904704	0.0904704	0.0533682	0.0601854	0.071324	0.0533682	0.0842023	0.071324	0.0806394	0.0533682	0.0806394	0.0557744	0.0557744	0.0832999	0.0712277	0.071324	0.071324	0.0842023	0.071324	0.176792	0.071324	0.098004	0.0806394	0.0533682	1	0.0842023	0.0806394	0.0601854	0.0904704	0.0533682	0.098004	0.0533682	0.690441	0.0533682	1	0.0701983	0.0904704	0.0533682	1
lincRNA-BC4	0.0487809	0.0557744	0.0557744	0.0512823	0.0557744	0.0557744	0.0588044	0.0557744	0.0557744	0.165147	0.0532654	0.0532654	0.0487809	0.0588044	0.0557744	0.0487809	0.0557744	0.0557744	0.0557744	0.0487809	0.0557744	1	1	0.0557744	0.323181	0.0557744	0.0557744	0.0557744	0.0557744	0.164509	0.0557744	0.0679908	0.0557744	0.0487809	0.0557744	0.0557744	0.0557744	0.0512823	0.0532654	0.0487809	0.0679908	0.0487809	0.0557744	0.0487809	0.0557744	0.056231	0.0532654	0.0487809	0.0557744
P19780	0.0754436	0.0806394	0.071324	0.0784013	0.0806394	0.694734	0.0601854	0.071324	0.0842023	0.183502	0.0761945	0.0761945	0.0754436	0.0601854	0.071324	0.0754436	0.0842023	0.0842023	1	0.0754436	1	0.0557744	0.0557744	0.0775343	0.0786741	0.071324	0.071324	0.0842023	0.071324	0.183896	0.071324	0.098004	1	0.0754436	0.0806394	0.0842023	1	0.0601854	0.0761945	0.0754436	0.098004	0.0754436	0.0775343	0.0754436	0.0806394	0.380331	0.0761945	0.0754436	0.0806394
BC002350	0.0499593	0.0601854	0.0601854	0.0538152	0.0601854	0.0601854	1	0.0601854	0.0601854	0.0578251	0.0549459	0.0549459	0.0499593	1	0.0601854	0.0499593	0.0601854	0.0601854	0.0601854	0.0499593	0.0601854	0.0588044	0.0588044	0.0601854	0.056289	0.0601854	0.0601854	0.0601854	0.0601854	0.0565998	0.0601854	0.0725159	0.0601854	0.0499593	0.0601854	0.0601854	0.0601854	0.0538152	0.0549459	0.0499593	0.0725159	0.0499593	0.0601854	0.0499593	0.0601854	0.372321	0.0549459	0.0499593	0.0601854
AL389956	0.0656847	0.098004	0.0845788	0.0725159	0.098004	0.093529	0.0725159	0.0845788	0.103317	0.0883381	0.0976422	0.0976422	0.0656847	0.0725159	0.0845788	0.0656847	0.103317	0.0845788	0.098004	0.0656847	0.098004	0.0679908	0.0679908	0.093529	0.09106	0.0845788	0.0845788	0.103317	0.0845788	0.0859206	0.0845788	1	0.098004	0.0656847	0.098004	0.103317	0.098004	0.0725159	0.0976422	0.0656847	1	0.0656847	0.093529	0.0656847	0.098004	0.0847723	0.0976422	0.0656847	0.098004
LOC554202	0.0487809	0.0557744	0.0557744	0.0512823	0.0557744	0.0557744	0.0588044	0.0557744	0.0557744	0.165147	0.0532654	0.0532654	0.0487809	0.0588044	0.0557744	0.0487809	0.0557744	0.0557744	0.0557744	0.0487809	0.0557744	1	1	0.0557744	0.323181	0.0557744	0.0557744	0.0557744	0.0557744	0.164509	0.0557744	0.0679908	0.0557744	0.0487809	0.0557744	0.0557744	0.0557744	0.0512823	0.0532654	0.0487809	0.0679908	0.0487809	0.0557744	0.0487809	0.0557744	0.056231	0.0532654	0.0487809	0.0557744
AC018865.8	1	0.0533682	0.0533682	0.0499593	0.0533682	0.0680851	0.0499593	0.0533682	0.0754436	0.166292	0.0525292	0.0525292	1	0.0499593	0.0533682	1	0.0754436	0.0533682	0.0754436	1	0.0754436	0.0487809	0.0487809	0.0533682	0.325484	0.0533682	0.0533682	0.0754436	0.0533682	0.164401	0.0533682	0.0656847	0.0754436	1	0.0533682	0.0754436	0.0754436	0.0499593	0.0525292	1	0.0656847	1	0.0533682	1	0.0533682	0.372582	0.0525292	1	0.0533682
AK123790	0.0754436	0.0806394	0.071324	0.0784013	0.0806394	0.694734	0.0601854	0.071324	0.0842023	0.183502	0.0761945	0.0761945	0.0754436	0.0601854	0.071324	0.0754436	0.0842023	0.0842023	1	0.0754436	1	0.0557744	0.0557744	0.0775343	0.0786741	0.071324	0.071324	0.0842023	0.071324	0.183896	0.071324	0.098004	1	0.0754436	0.0806394	0.0842023	1	0.0601854	0.0761945	0.0754436	0.098004	0.0754436	0.0775343	0.0754436	0.0806394	0.380331	0.0761945	0.0754436	0.0806394
lnc-bc060912	1	0.0533682	0.0533682	0.0499593	0.0533682	0.0680851	0.0499593	0.0533682	0.0754436	0.166292	0.0525292	0.0525292	1	0.0499593	0.0533682	1	0.0754436	0.0533682	0.0754436	1	0.0754436	0.0487809	0.0487809	0.0533682	0.325484	0.0533682	0.0533682	0.0754436	0.0533682	0.164401	0.0533682	0.0656847	0.0754436	1	0.0533682	0.0754436	0.0754436	0.0499593	0.0525292	1	0.0656847	1	0.0533682	1	0.0533682	0.372582	0.0525292	1	0.0533682
TCONS_l2_00003938	0.0533682	0.071324	0.071324	0.0601854	0.071324	0.0799096	0.0660476	0.071324	0.0842023	0.0684651	0.0596034	0.0596034	0.0533682	0.0660476	0.071324	0.0533682	0.0842023	0.071324	0.0842023	0.0533682	0.0842023	0.0623872	0.0623872	0.071324	0.0668674	0.071324	0.071324	0.0842023	0.071324	0.0667774	0.071324	0.0845788	0.0842023	0.0533682	0.071324	0.0842023	0.0842023	0.0601854	0.0596034	0.0533682	0.0845788	0.0533682	0.071324	0.0533682	0.071324	0.072363	0.0596034	0.0533682	0.071324
NONHSAT012762	0.0533682	0.071324	0.071324	0.0601854	0.071324	0.0799096	0.0660476	0.071324	0.0842023	0.0684651	0.0596034	0.0596034	0.0533682	0.0660476	0.071324	0.0533682	0.0842023	0.071324	0.0842023	0.0533682	0.0842023	0.0623872	0.0623872	0.071324	0.0668674	0.071324	0.071324	0.0842023	0.071324	0.0667774	0.071324	0.0845788	0.0842023	0.0533682	0.071324	0.0842023	0.0842023	0.0601854	0.0596034	0.0533682	0.0845788	0.0533682	0.071324	0.0533682	0.071324	0.072363	0.0596034	0.0533682	0.071324
LINC00974	0.0754436	0.0806394	0.071324	0.0784013	0.0806394	0.694734	0.0601854	0.071324	0.0842023	0.183502	0.0761945	0.0761945	0.0754436	0.0601854	0.071324	0.0754436	0.0842023	0.0842023	1	0.0754436	1	0.0557744	0.0557744	0.0775343	0.0786741	0.071324	0.071324	0.0842023	0.071324	0.183896	0.071324	0.098004	1	0.0754436	0.0806394	0.0842023	1	0.0601854	0.0761945	0.0754436	0.098004	0.0754436	0.0775343	0.0754436	0.0806394	0.380331	0.0761945	0.0754436	0.0806394
uc.388	0.0525292	0.0904704	0.0596034	0.0549459	0.0904704	0.0706641	0.0549459	0.0596034	0.0821242	0.172439	1	1	0.0525292	0.0549459	0.0596034	0.0525292	0.0821242	0.0596034	0.0761945	0.0525292	0.0761945	0.0532654	0.0532654	0.0801814	0.328565	0.0596034	0.0596034	0.0821242	0.0596034	0.17223	0.0596034	0.0976422	0.0761945	0.0525292	0.0904704	0.0821242	0.0761945	0.0549459	1	0.0525292	0.0976422	0.0525292	0.0801814	0.0525292	0.0904704	0.0638085	1	0.0525292	0.0904704
AK055007	0.0754436	0.0806394	0.071324	0.0784013	0.0806394	0.694734	0.0601854	0.071324	0.0842023	0.183502	0.0761945	0.0761945	0.0754436	0.0601854	0.071324	0.0754436	0.0842023	0.0842023	1	0.0754436	1	0.0557744	0.0557744	0.0775343	0.0786741	0.071324	0.071324	0.0842023	0.071324	0.183896	0.071324	0.098004	1	0.0754436	0.0806394	0.0842023	1	0.0601854	0.0761945	0.0754436	0.098004	0.0754436	0.0775343	0.0754436	0.0806394	0.380331	0.0761945	0.0754436	0.0806394
P700	0.0754436	0.0806394	0.071324	0.0784013	0.0806394	0.694734	0.0601854	0.071324	0.0842023	0.183502	0.0761945	0.0761945	0.0754436	0.0601854	0.071324	0.0754436	0.0842023	0.0842023	1	0.0754436	1	0.0557744	0.0557744	0.0775343	0.0786741	0.071324	0.071324	0.0842023	0.071324	0.183896	0.071324	0.098004	1	0.0754436	0.0806394	0.0842023	1	0.0601854	0.0761945	0.0754436	0.098004	0.0754436	0.0775343	0.0754436	0.0806394	0.380331	0.0761945	0.0754436	0.0806394
NR_027775	0.0533682	0.0892878	0.071324	0.0601854	0.0892878	0.0775343	0.0601854	0.071324	0.0842023	0.0703501	0.0904704	0.0904704	0.0533682	0.0601854	0.071324	0.0533682	0.0842023	0.071324	0.0806394	0.0533682	0.0806394	0.0557744	0.0557744	0.690441	0.0712277	0.071324	0.071324	0.0842023	0.071324	0.176792	0.071324	0.098004	0.0806394	0.0533682	0.0892878	0.0842023	0.0806394	0.0601854	0.0904704	0.0533682	0.098004	0.0533682	0.0832999	0.0533682	0.0892878	0.0701983	0.0904704	0.0533682	0.0892878
P9745	0.0754436	0.0806394	0.071324	0.0784013	0.0806394	0.694734	0.0601854	0.071324	0.0842023	0.183502	0.0761945	0.0761945	0.0754436	0.0601854	0.071324	0.0754436	0.0842023	0.0842023	1	0.0754436	1	0.0557744	0.0557744	0.0775343	0.0786741	0.071324	0.071324	0.0842023	0.071324	0.183896	0.071324	0.098004	1	0.0754436	0.0806394	0.0842023	1	0.0601854	0.0761945	0.0754436	0.098004	0.0754436	0.0775343	0.0754436	0.0806394	0.380331	0.0761945	0.0754436	0.0806394
BANCR	0.368109	0.378889	0.0641856	0.0624238	0.378889	0.0757394	0.0563519	0.0641856	0.0780574	0.346765	0.376125	0.376125	0.368109	0.0563519	0.0641856	0.368109	0.0780574	0.0641856	0.0764753	0.368109	0.0764753	0.0533093	0.0533093	0.0749164	0.417848	0.0641856	0.0641856	0.0780574	0.0641856	0.347557	0.0641856	0.0857216	0.0764753	0.368109	0.378889	0.0780574	0.0764753	0.0808845	0.376125	0.368109	0.0857216	0.368109	0.334951	0.368109	0.378889	0.259333	0.376125	0.368109	0.378889
C14orf132	0.0754436	0.0806394	0.071324	0.0784013	0.0806394	0.694734	0.0601854	0.071324	0.0842023	0.183502	0.0761945	0.0761945	0.0754436	0.0601854	0.071324	0.0754436	0.0842023	0.0842023	1	0.0754436	1	0.0557744	0.0557744	0.0775343	0.0786741	0.071324	0.071324	0.0842023	0.071324	0.183896	0.071324	0.098004	1	0.0754436	0.0806394	0.0842023	1	0.0601854	0.0761945	0.0754436	0.098004	0.0754436	0.0775343	0.0754436	0.0806394	0.380331	0.0761945	0.0754436	0.0806394
PTCSC3	0.0509748	0.0635696	0.0635696	0.0557744	0.0635696	0.0746193	0.0557744	0.0635696	0.0801442	0.0661073	0.0563445	0.0563445	0.0509748	0.0557744	0.0635696	0.0509748	0.0801442	0.0635696	0.0801442	0.0509748	0.0801442	0.0526499	0.0526499	0.107284	0.0670193	0.0635696	0.0635696	0.0801442	0.0635696	0.07012	0.0635696	0.10746	0.0801442	0.0509748	0.0635696	0.0801442	0.0801442	0.0557744	0.0563445	0.0509748	0.10746	0.0509748	0.0635696	0.0509748	0.0635696	0.0662774	0.0563445	0.0509748	0.0635696
HOST2	0.0482677	0.0529842	0.0529842	0.0727846	0.0529842	0.0746117	0.0497572	0.0529842	0.0650174	0.0656946	0.0524354	0.0524354	0.0482677	0.0497572	0.0529842	0.0482677	0.0650174	0.073163	0.0753361	0.0482677	0.0753361	0.0486695	0.0486695	0.0529842	0.323911	0.0915472	0.0529842	0.0650174	0.0529842	0.169633	0.0915472	0.109103	0.0753361	0.0482677	0.0529842	0.0650174	0.0753361	0.0497572	0.0524354	0.0482677	0.109103	0.0482677	0.0610063	0.0482677	0.0529842	0.0616765	0.0524354	0.0482677	0.0529842
NRG1	1	0.0533682	0.0533682	0.0499593	0.0533682	0.0680851	0.0499593	0.0533682	0.0754436	0.166292	0.0525292	0.0525292	1	0.0499593	0.0533682	1	0.0754436	0.0533682	0.0754436	1	0.0754436	0.0487809	0.0487809	0.0533682	0.325484	0.0533682	0.0533682	0.0754436	0.0533682	0.164401	0.0533682	0.0656847	0.0754436	1	0.0533682	0.0754436	0.0754436	0.0499593	0.0525292	1	0.0656847	1	0.0533682	1	0.0533682	0.372582	0.0525292	1	0.0533682
LINC00982	0.0533682	1	0.071324	0.0601854	1	0.0775343	0.0601854	0.071324	0.0842023	0.177423	0.0904704	0.0904704	0.0533682	0.0601854	0.071324	0.0533682	0.0842023	0.071324	0.0806394	0.0533682	0.0806394	0.0557744	0.0557744	0.0832999	0.0712277	0.071324	0.071324	0.0842023	0.071324	0.176792	0.071324	0.098004	0.0806394	0.0533682	1	0.0842023	0.0806394	0.0601854	0.0904704	0.0533682	0.098004	0.0533682	0.690441	0.0533682	1	0.0701983	0.0904704	0.0533682	1
LOC152578	0.0525292	0.0904704	0.0596034	0.0549459	0.0904704	0.0706641	0.0549459	0.0596034	0.0821242	0.172439	1	1	0.0525292	0.0549459	0.0596034	0.0525292	0.0821242	0.0596034	0.0761945	0.0525292	0.0761945	0.0532654	0.0532654	0.0801814	0.328565	0.0596034	0.0596034	0.0821242	0.0596034	0.17223	0.0596034	0.0976422	0.0761945	0.0525292	0.0904704	0.0821242	0.0761945	0.0549459	1	0.0525292	0.0976422	0.0525292	0.0801814	0.0525292	0.0904704	0.0638085	1	0.0525292	0.0904704
uc001lsz	0.431225	0.439421	0.065102	0.0605759	0.439421	0.395193	0.0566331	0.065102	0.0798501	0.353101	0.0734384	0.0734384	0.431225	0.0566331	0.065102	0.431225	0.0798501	0.436572	0.0910726	0.431225	0.0910726	0.0533181	0.0533181	0.074501	0.262081	0.0677698	0.065102	0.0798501	0.065102	0.353808	0.0677698	0.0873461	0.0910726	0.431225	0.439421	0.0798501	0.0910726	0.0566331	0.0734384	0.431225	0.0873461	0.431225	0.380295	0.431225	0.439421	0.288126	0.0734384	0.431225	0.439421
POU5F1P1	0.0533682	0.071324	0.071324	0.0700425	0.071324	0.694734	0.0601854	0.071324	0.0779934	0.177574	0.0596034	0.0596034	0.0533682	0.0601854	0.071324	0.0533682	0.0779934	1	0.0842023	0.0533682	0.0842023	0.0557744	0.0557744	0.071324	0.0670314	0.0779934	0.071324	0.0779934	0.071324	0.177714	0.0779934	0.0845788	0.0842023	0.0533682	0.071324	0.0779934	0.0842023	0.0601854	0.0596034	0.0533682	0.0845788	0.0533682	0.0757703	0.0533682	0.071324	0.0724975	0.0596034	0.0533682	0.071324
LOC100292680	0.0482677	0.0529842	0.0529842	0.0727846	0.0529842	0.0746117	0.0497572	0.0529842	0.0650174	0.0656946	0.0524354	0.0524354	0.0482677	0.0497572	0.0529842	0.0482677	0.0650174	0.073163	0.0753361	0.0482677	0.0753361	0.0486695	0.0486695	0.0529842	0.323911	0.0915472	0.0529842	0.0650174	0.0529842	0.169633	0.0915472	0.109103	0.0753361	0.0482677	0.0529842	0.0650174	0.0753361	0.0497572	0.0524354	0.0482677	0.109103	0.0482677	0.0610063	0.0482677	0.0529842	0.0616765	0.0524354	0.0482677	0.0529842
AK126698	1	0.0533682	0.0533682	0.0499593	0.0533682	0.0680851	0.0499593	0.0533682	0.0754436	0.166292	0.0525292	0.0525292	1	0.0499593	0.0533682	1	0.0754436	0.0533682	0.0754436	1	0.0754436	0.0487809	0.0487809	0.0533682	0.325484	0.0533682	0.0533682	0.0754436	0.0533682	0.164401	0.0533682	0.0656847	0.0754436	1	0.0533682	0.0754436	0.0754436	0.0499593	0.0525292	1	0.0656847	1	0.0533682	1	0.0533682	0.372582	0.0525292	1	0.0533682
BC040587	0.0513692	0.52899	0.064652	0.056367	0.52899	0.0697125	0.529747	0.064652	0.0710911	0.264693	0.072288	0.072288	0.0513692	0.529747	0.064652	0.0513692	0.0710911	0.064652	0.0693096	0.0513692	0.0693096	0.528645	0.528645	0.0731719	0.278112	0.064652	0.064652	0.0710911	0.064652	0.263678	0.064652	0.0841287	0.0693096	0.0513692	0.52899	0.0710911	0.0693096	0.056367	0.072288	0.0513692	0.0841287	0.0513692	0.437457	0.0513692	0.52899	0.302516	0.072288	0.0513692	0.52899
XLOC_000371	1	0.0533682	0.0533682	0.0499593	0.0533682	0.0680851	0.0499593	0.0533682	0.0754436	0.166292	0.0525292	0.0525292	1	0.0499593	0.0533682	1	0.0754436	0.0533682	0.0754436	1	0.0754436	0.0487809	0.0487809	0.0533682	0.325484	0.0533682	0.0533682	0.0754436	0.0533682	0.164401	0.0533682	0.0656847	0.0754436	1	0.0533682	0.0754436	0.0754436	0.0499593	0.0525292	1	0.0656847	1	0.0533682	1	0.0533682	0.372582	0.0525292	1	0.0533682
AK096725	0.0754436	0.0842023	0.071324	0.0900866	0.0842023	0.0821327	0.0601854	0.071324	1	0.184023	0.0821242	0.0821242	0.0754436	0.0601854	0.071324	0.0754436	1	0.0779934	0.0842023	0.0754436	0.0842023	0.0557744	0.0557744	0.0799096	0.335669	0.0779934	0.071324	1	0.071324	0.0758806	0.0779934	0.103317	0.0842023	0.0754436	0.0842023	1	0.0842023	0.0601854	0.0821242	0.0754436	0.103317	0.0754436	0.0902587	0.0754436	0.0842023	0.0802397	0.0821242	0.0754436	0.0842023
PCAT5	0.0533682	0.071324	0.071324	0.0700425	0.071324	0.694734	0.0601854	0.071324	0.0779934	0.177574	0.0596034	0.0596034	0.0533682	0.0601854	0.071324	0.0533682	0.0779934	1	0.0842023	0.0533682	0.0842023	0.0557744	0.0557744	0.071324	0.0670314	0.0779934	0.071324	0.0779934	0.071324	0.177714	0.0779934	0.0845788	0.0842023	0.0533682	0.071324	0.0779934	0.0842023	0.0601854	0.0596034	0.0533682	0.0845788	0.0533682	0.0757703	0.0533682	0.071324	0.0724975	0.0596034	0.0533682	0.071324
uc002mbe.2	0.0493893	0.0724137	0.0581698	0.0526499	0.0724137	0.0910826	0.0526499	0.0581698	0.077409	0.0643665	0.0741184	0.0741184	0.0493893	0.0526499	0.0581698	0.0493893	0.077409	0.0581698	0.107539	0.0493893	0.107539	0.0504861	0.0504861	0.0676658	0.0623154	0.0581698	0.0581698	0.077409	0.0581698	0.063389	0.0581698	0.0904587	0.107539	0.0493893	0.0724137	0.077409	0.107539	0.0526499	0.0741184	0.0493893	0.0904587	0.0493893	0.0676658	0.0493893	0.0724137	0.0728055	0.0741184	0.0493893	0.0724137
ABHD11-AS1	0.0533682	1	0.071324	0.0601854	1	0.0775343	0.0601854	0.071324	0.0842023	0.177423	0.0904704	0.0904704	0.0533682	0.0601854	0.071324	0.0533682	0.0842023	0.071324	0.0806394	0.0533682	0.0806394	0.0557744	0.0557744	0.0832999	0.0712277	0.071324	0.071324	0.0842023	0.071324	0.176792	0.071324	0.098004	0.0806394	0.0533682	1	0.0842023	0.0806394	0.0601854	0.0904704	0.0533682	0.098004	0.0533682	0.690441	0.0533682	1	0.0701983	0.0904704	0.0533682	1
lncRNA-ATB	0.0641961	0.542777	0.0683939	0.0679834	0.542777	0.448207	0.0588755	0.0683939	0.0836828	0.366458	0.541666	0.541666	0.0641961	0.0588755	0.0683939	0.0641961	0.0836828	0.074833	0.539208	0.0641961	0.539208	0.0551472	0.0551472	0.0844384	0.284999	0.0683939	0.0683939	0.0836828	0.0683939	0.367328	0.0683939	0.0979136	0.539208	0.0641961	0.542777	0.0836828	0.539208	0.0588755	0.541666	0.0641961	0.0979136	0.0641961	0.448487	0.0641961	0.542777	0.304853	0.541666	0.0641961	0.542777
LncRNA-AP001631.9	0.0533682	1	0.071324	0.0601854	1	0.0775343	0.0601854	0.071324	0.0842023	0.177423	0.0904704	0.0904704	0.0533682	0.0601854	0.071324	0.0533682	0.0842023	0.071324	0.0806394	0.0533682	0.0806394	0.0557744	0.0557744	0.0832999	0.0712277	0.071324	0.071324	0.0842023	0.071324	0.176792	0.071324	0.098004	0.0806394	0.0533682	1	0.0842023	0.0806394	0.0601854	0.0904704	0.0533682	0.098004	0.0533682	0.690441	0.0533682	1	0.0701983	0.0904704	0.0533682	1
PINT	0.0525292	0.0904704	0.0596034	0.0549459	0.0904704	0.0706641	0.0549459	0.0596034	0.0821242	0.172439	1	1	0.0525292	0.0549459	0.0596034	0.0525292	0.0821242	0.0596034	0.0761945	0.0525292	0.0761945	0.0532654	0.0532654	0.0801814	0.328565	0.0596034	0.0596034	0.0821242	0.0596034	0.17223	0.0596034	0.0976422	0.0761945	0.0525292	0.0904704	0.0821242	0.0761945	0.0549459	1	0.0525292	0.0976422	0.0525292	0.0801814	0.0525292	0.0904704	0.0638085	1	0.0525292	0.0904704
linc-CBR1-2	1	0.0533682	0.0533682	0.0499593	0.0533682	0.0680851	0.0499593	0.0533682	0.0754436	0.166292	0.0525292	0.0525292	1	0.0499593	0.0533682	1	0.0754436	0.0533682	0.0754436	1	0.0754436	0.0487809	0.0487809	0.0533682	0.325484	0.0533682	0.0533682	0.0754436	0.0533682	0.164401	0.0533682	0.0656847	0.0754436	1	0.0533682	0.0754436	0.0754436	0.0499593	0.0525292	1	0.0656847	1	0.0533682	1	0.0533682	0.372582	0.0525292	1	0.0533682
TCONS_l2_00000179	0.0533682	0.071324	0.071324	0.0601854	0.071324	0.071324	0.0601854	1	0.071324	0.06559	0.0596034	0.0596034	0.0533682	0.0601854	1	0.0533682	0.071324	0.071324	0.071324	0.0533682	0.071324	0.0557744	0.0557744	0.071324	0.0622432	0.071324	1	0.071324	1	0.0641158	0.071324	0.0845788	0.071324	0.0533682	0.071324	0.071324	0.071324	0.0601854	0.0596034	0.0533682	0.0845788	0.0533682	0.071324	0.0533682	0.071324	0.0677115	0.0596034	0.0533682	0.071324
lncRNA-Hpvt1	0.0754436	0.0806394	0.071324	0.0784013	0.0806394	0.694734	0.0601854	0.071324	0.0842023	0.183502	0.0761945	0.0761945	0.0754436	0.0601854	0.071324	0.0754436	0.0842023	0.0842023	1	0.0754436	1	0.0557744	0.0557744	0.0775343	0.0786741	0.071324	0.071324	0.0842023	0.071324	0.183896	0.071324	0.098004	1	0.0754436	0.0806394	0.0842023	1	0.0601854	0.0761945	0.0754436	0.098004	0.0754436	0.0775343	0.0754436	0.0806394	0.380331	0.0761945	0.0754436	0.0806394
ncRAB31	0.0754436	0.0842023	0.071324	0.0900866	0.0842023	0.0821327	0.0601854	0.071324	1	0.184023	0.0821242	0.0821242	0.0754436	0.0601854	0.071324	0.0754436	1	0.0779934	0.0842023	0.0754436	0.0842023	0.0557744	0.0557744	0.0799096	0.335669	0.0779934	0.071324	1	0.071324	0.0758806	0.0779934	0.103317	0.0842023	0.0754436	0.0842023	1	0.0842023	0.0601854	0.0821242	0.0754436	0.103317	0.0754436	0.0902587	0.0754436	0.0842023	0.0802397	0.0821242	0.0754436	0.0842023
CADM1-AS1	0.0754436	0.0842023	0.071324	0.0900866	0.0842023	0.0821327	0.0601854	0.071324	1	0.184023	0.0821242	0.0821242	0.0754436	0.0601854	0.071324	0.0754436	1	0.0779934	0.0842023	0.0754436	0.0842023	0.0557744	0.0557744	0.0799096	0.335669	0.0779934	0.071324	1	0.071324	0.0758806	0.0779934	0.103317	0.0842023	0.0754436	0.0842023	1	0.0842023	0.0601854	0.0821242	0.0754436	0.103317	0.0754436	0.0902587	0.0754436	0.0842023	0.0802397	0.0821242	0.0754436	0.0842023
snaR	0.0525292	0.0904704	0.0596034	0.0549459	0.0904704	0.0706641	0.0549459	0.0596034	0.0821242	0.172439	1	1	0.0525292	0.0549459	0.0596034	0.0525292	0.0821242	0.0596034	0.0761945	0.0525292	0.0761945	0.0532654	0.0532654	0.0801814	0.328565	0.0596034	0.0596034	0.0821242	0.0596034	0.17223	0.0596034	0.0976422	0.0761945	0.0525292	0.0904704	0.0821242	0.0761945	0.0549459	1	0.0525292	0.0976422	0.0525292	0.0801814	0.0525292	0.0904704	0.0638085	1	0.0525292	0.0904704
PRNCR1	0.0530885	0.0840883	0.0674172	0.0650103	0.0840883	0.540099	0.0584389	0.0674172	0.0807473	0.276802	0.686534	0.686534	0.0530885	0.0584389	0.0674172	0.0530885	0.0807473	0.686534	0.081533	0.0530885	0.081533	0.0549381	0.0549381	0.0808972	0.301718	0.0718634	0.0674172	0.0807473	0.0674172	0.277769	0.0718634	0.0932878	0.081533	0.0530885	0.0840883	0.0807473	0.081533	0.0584389	0.686534	0.0530885	0.0932878	0.0530885	0.0842319	0.0530885	0.0840883	0.0730257	0.686534	0.0530885	0.0840883
nc886	0.0533682	1	0.071324	0.0601854	1	0.0775343	0.0601854	0.071324	0.0842023	0.177423	0.0904704	0.0904704	0.0533682	0.0601854	0.071324	0.0533682	0.0842023	0.071324	0.0806394	0.0533682	0.0806394	0.0557744	0.0557744	0.0832999	0.0712277	0.071324	0.071324	0.0842023	0.071324	0.176792	0.071324	0.098004	0.0806394	0.0533682	1	0.0842023	0.0806394	0.0601854	0.0904704	0.0533682	0.098004	0.0533682	0.690441	0.0533682	1	0.0701983	0.0904704	0.0533682	1
LINC00152	0.067485	0.544661	0.0779514	0.0723759	0.544661	0.452644	0.0663506	0.0779514	0.0937597	0.281251	0.0904873	0.0904873	0.067485	0.0663506	0.0779514	0.067485	0.0937597	0.081171	0.544661	0.067485	0.544661	0.0618826	0.0618826	0.0901028	0.0929821	0.0779514	0.0779514	0.0937597	0.0779514	0.279472	0.0779514	0.549002	0.544661	0.067485	0.544661	0.0937597	0.544661	0.0663506	0.0904873	0.067485	0.549002	0.067485	0.452644	0.067485	0.544661	0.312628	0.0904873	0.067485	0.544661
R05532	0.0525292	0.0904704	0.0596034	0.0549459	0.0904704	0.0706641	0.0549459	0.0596034	0.0821242	0.172439	1	1	0.0525292	0.0549459	0.0596034	0.0525292	0.0821242	0.0596034	0.0761945	0.0525292	0.0761945	0.0532654	0.0532654	0.0801814	0.328565	0.0596034	0.0596034	0.0821242	0.0596034	0.17223	0.0596034	0.0976422	0.0761945	0.0525292	0.0904704	0.0821242	0.0761945	0.0549459	1	0.0525292	0.0976422	0.0525292	0.0801814	0.0525292	0.0904704	0.0638085	1	0.0525292	0.0904704
GAPLINC	0.0533682	1	0.071324	0.0601854	1	0.0775343	0.0601854	0.071324	0.0842023	0.177423	0.0904704	0.0904704	0.0533682	0.0601854	0.071324	0.0533682	0.0842023	0.071324	0.0806394	0.0533682	0.0806394	0.0557744	0.0557744	0.0832999	0.0712277	0.071324	0.071324	0.0842023	0.071324	0.176792	0.071324	0.098004	0.0806394	0.0533682	1	0.0842023	0.0806394	0.0601854	0.0904704	0.0533682	0.098004	0.0533682	0.690441	0.0533682	1	0.0701983	0.0904704	0.0533682	1
TSLC1-AS1	0.0482677	0.0529842	0.0529842	0.0497572	0.0529842	0.0761405	0.0497572	0.0529842	0.0529842	0.171557	0.0524354	0.0524354	0.0482677	0.0497572	0.0529842	0.0482677	0.0529842	0.0529842	0.0877186	0.0482677	0.0877186	0.0486695	0.0486695	0.0529842	0.0608604	0.0529842	0.0529842	0.0529842	0.0529842	0.17268	0.0529842	0.0653358	0.0877186	0.0482677	0.0529842	0.0529842	0.0877186	0.090199	0.0524354	0.0482677	0.0653358	0.0482677	0.0529842	0.0482677	0.0529842	0.0637985	0.0524354	0.0482677	0.0529842
DLEU2	0.0516827	0.0643122	0.0643122	0.056291	0.0643122	0.0660651	0.056291	0.0643122	0.0643122	0.0667766	0.0571287	0.0571287	0.0516827	0.056291	0.0643122	0.0516827	0.0643122	0.0643122	0.0643122	0.0516827	0.0643122	0.0532421	0.0532421	0.0781979	0.0609852	0.0643122	0.0643122	0.0643122	0.0643122	0.0655091	0.0643122	0.0774488	0.0643122	0.0516827	0.0643122	0.0643122	0.0643122	0.056291	0.0571287	0.0516827	0.0774488	0.0516827	0.0660651	0.0516827	0.0643122	0.0734846	0.0571287	0.0516827	0.0643122
DLEU1	0.0533682	0.071324	0.071324	0.0601854	0.071324	0.071324	0.0601854	0.071324	0.071324	0.0664959	0.0596034	0.0596034	0.0533682	0.0601854	0.071324	0.0533682	0.071324	0.071324	0.071324	0.0533682	0.071324	0.0557744	0.0557744	0.079549	0.0622432	0.071324	0.071324	0.071324	0.071324	0.0651539	0.071324	0.0845788	0.071324	0.0533682	0.071324	0.071324	0.071324	0.0601854	0.0596034	0.0533682	0.0845788	0.0533682	0.071324	0.0533682	0.071324	0.0723042	0.0596034	0.0533682	0.071324
NR_026860	0.0754436	0.0842023	0.071324	0.0900866	0.0842023	0.0821327	0.0601854	0.071324	1	0.184023	0.0821242	0.0821242	0.0754436	0.0601854	0.071324	0.0754436	1	0.0779934	0.0842023	0.0754436	0.0842023	0.0557744	0.0557744	0.0799096	0.335669	0.0779934	0.071324	1	0.071324	0.0758806	0.0779934	0.103317	0.0842023	0.0754436	0.0842023	1	0.0842023	0.0601854	0.0821242	0.0754436	0.103317	0.0754436	0.0902587	0.0754436	0.0842023	0.0802397	0.0821242	0.0754436	0.0842023
AC013264.2	1	0.0533682	0.0533682	0.0499593	0.0533682	0.0680851	0.0499593	0.0533682	0.0754436	0.166292	0.0525292	0.0525292	1	0.0499593	0.0533682	1	0.0754436	0.0533682	0.0754436	1	0.0754436	0.0487809	0.0487809	0.0533682	0.325484	0.0533682	0.0533682	0.0754436	0.0533682	0.164401	0.0533682	0.0656847	0.0754436	1	0.0533682	0.0754436	0.0754436	0.0499593	0.0525292	1	0.0656847	1	0.0533682	1	0.0533682	0.372582	0.0525292	1	0.0533682
AP000221.1	0.0656847	0.098004	0.0845788	0.0725159	0.098004	0.093529	0.0725159	0.0845788	0.103317	0.0883381	0.0976422	0.0976422	0.0656847	0.0725159	0.0845788	0.0656847	0.103317	0.0845788	0.098004	0.0656847	0.098004	0.0679908	0.0679908	0.093529	0.09106	0.0845788	0.0845788	0.103317	0.0845788	0.0859206	0.0845788	1	0.098004	0.0656847	0.098004	0.103317	0.098004	0.0725159	0.0976422	0.0656847	1	0.0656847	0.093529	0.0656847	0.098004	0.0847723	0.0976422	0.0656847	0.098004
linc-VLDLR	0.0754436	0.0806394	0.071324	0.0784013	0.0806394	0.694734	0.0601854	0.071324	0.0842023	0.183502	0.0761945	0.0761945	0.0754436	0.0601854	0.071324	0.0754436	0.0842023	0.0842023	1	0.0754436	1	0.0557744	0.0557744	0.0775343	0.0786741	0.071324	0.071324	0.0842023	0.071324	0.183896	0.071324	0.098004	1	0.0754436	0.0806394	0.0842023	1	0.0601854	0.0761945	0.0754436	0.098004	0.0754436	0.0775343	0.0754436	0.0806394	0.380331	0.0761945	0.0754436	0.0806394
ENST00000318333	0.0533682	0.0892878	0.071324	0.0601854	0.0892878	0.0775343	0.0601854	0.071324	0.0842023	0.0703501	0.0904704	0.0904704	0.0533682	0.0601854	0.071324	0.0533682	0.0842023	0.071324	0.0806394	0.0533682	0.0806394	0.0557744	0.0557744	0.690441	0.0712277	0.071324	0.071324	0.0842023	0.071324	0.176792	0.071324	0.098004	0.0806394	0.0533682	0.0892878	0.0842023	0.0806394	0.0601854	0.0904704	0.0533682	0.098004	0.0533682	0.0832999	0.0533682	0.0892878	0.0701983	0.0904704	0.0533682	0.0892878
ENST00000503710	0.0543947	0.0670572	0.0670572	0.0713796	0.0670572	0.0736061	0.0591258	0.0670572	0.0768805	0.0690931	0.0601598	0.0601598	0.0543947	0.0591258	0.0670572	0.0543947	0.0768805	0.0768805	0.0670572	0.0543947	0.0670572	0.0560157	0.0560157	0.0670572	0.0742917	0.0989838	0.0670572	0.0768805	0.0670572	0.0696826	0.0989838	0.0811743	0.0670572	0.0543947	0.0670572	0.0768805	0.0670572	0.0591258	0.0601598	0.0543947	0.0811743	0.0543947	0.0736061	0.0543947	0.0670572	0.0675481	0.0601598	0.0543947	0.0670572
lncRNA-BGL3	0.0493893	0.0581698	0.0581698	0.0526499	0.0581698	0.0581698	0.0526499	0.0581698	0.0581698	0.166601	0.0541466	0.0541466	0.0493893	0.0526499	0.0581698	0.0493893	0.0581698	0.0581698	0.0581698	0.0493893	0.0581698	0.0504861	0.0504861	0.0684368	0.0539654	0.0581698	0.0581698	0.0581698	0.0581698	0.165917	0.0581698	0.0704159	0.0581698	0.0493893	0.0581698	0.0581698	0.0581698	0.0526499	0.0541466	0.0493893	0.0704159	0.0493893	0.0581698	0.0493893	0.0581698	0.0625869	0.0541466	0.0493893	0.0581698
RP11-643M14.1	0.0533682	1	0.071324	0.0601854	1	0.0775343	0.0601854	0.071324	0.0842023	0.177423	0.0904704	0.0904704	0.0533682	0.0601854	0.071324	0.0533682	0.0842023	0.071324	0.0806394	0.0533682	0.0806394	0.0557744	0.0557744	0.0832999	0.0712277	0.071324	0.071324	0.0842023	0.071324	0.176792	0.071324	0.098004	0.0806394	0.0533682	1	0.0842023	0.0806394	0.0601854	0.0904704	0.0533682	0.098004	0.0533682	0.690441	0.0533682	1	0.0701983	0.0904704	0.0533682	1
RP11-119F7.4	0.0533682	1	0.071324	0.0601854	1	0.0775343	0.0601854	0.071324	0.0842023	0.177423	0.0904704	0.0904704	0.0533682	0.0601854	0.071324	0.0533682	0.0842023	0.071324	0.0806394	0.0533682	0.0806394	0.0557744	0.0557744	0.0832999	0.0712277	0.071324	0.071324	0.0842023	0.071324	0.176792	0.071324	0.098004	0.0806394	0.0533682	1	0.0842023	0.0806394	0.0601854	0.0904704	0.0533682	0.098004	0.0533682	0.690441	0.0533682	1	0.0701983	0.0904704	0.0533682	1
AC138128.1	0.0533682	1	0.071324	0.0601854	1	0.0775343	0.0601854	0.071324	0.0842023	0.177423	0.0904704	0.0904704	0.0533682	0.0601854	0.071324	0.0533682	0.0842023	0.071324	0.0806394	0.0533682	0.0806394	0.0557744	0.0557744	0.0832999	0.0712277	0.071324	0.071324	0.0842023	0.071324	0.176792	0.071324	0.098004	0.0806394	0.0533682	1	0.0842023	0.0806394	0.0601854	0.0904704	0.0533682	0.098004	0.0533682	0.690441	0.0533682	1	0.0701983	0.0904704	0.0533682	1
PRAS	0.0525292	0.0904704	0.0596034	0.0549459	0.0904704	0.0706641	0.0549459	0.0596034	0.0821242	0.172439	1	1	0.0525292	0.0549459	0.0596034	0.0525292	0.0821242	0.0596034	0.0761945	0.0525292	0.0761945	0.0532654	0.0532654	0.0801814	0.328565	0.0596034	0.0596034	0.0821242	0.0596034	0.17223	0.0596034	0.0976422	0.0761945	0.0525292	0.0904704	0.0821242	0.0761945	0.0549459	1	0.0525292	0.0976422	0.0525292	0.0801814	0.0525292	0.0904704	0.0638085	1	0.0525292	0.0904704
ENST00000539009	0.0525292	0.0904704	0.0596034	0.0549459	0.0904704	0.0706641	0.0549459	0.0596034	0.0821242	0.172439	1	1	0.0525292	0.0549459	0.0596034	0.0525292	0.0821242	0.0596034	0.0761945	0.0525292	0.0761945	0.0532654	0.0532654	0.0801814	0.328565	0.0596034	0.0596034	0.0821242	0.0596034	0.17223	0.0596034	0.0976422	0.0761945	0.0525292	0.0904704	0.0821242	0.0761945	0.0549459	1	0.0525292	0.0976422	0.0525292	0.0801814	0.0525292	0.0904704	0.0638085	1	0.0525292	0.0904704
PCNA-AS1	0.0754436	0.0806394	0.071324	0.0784013	0.0806394	0.694734	0.0601854	0.071324	0.0842023	0.183502	0.0761945	0.0761945	0.0754436	0.0601854	0.071324	0.0754436	0.0842023	0.0842023	1	0.0754436	1	0.0557744	0.0557744	0.0775343	0.0786741	0.071324	0.071324	0.0842023	0.071324	0.183896	0.071324	0.098004	1	0.0754436	0.0806394	0.0842023	1	0.0601854	0.0761945	0.0754436	0.098004	0.0754436	0.0775343	0.0754436	0.0806394	0.380331	0.0761945	0.0754436	0.0806394
BOKAS	0.0605291	0.0791501	0.0791501	0.0794362	0.0791501	0.111836	0.0674182	0.0791501	0.0874485	0.0834023	0.0676755	0.0676755	0.0605291	0.0674182	0.0791501	0.0605291	0.0874485	0.120089	0.0953301	0.0605291	0.0953301	0.0629056	0.0629056	0.0791501	0.0757951	0.0874485	0.0791501	0.0874485	0.0791501	0.0819047	0.0874485	0.129482	0.0953301	0.0605291	0.0791501	0.0874485	0.0953301	0.0674182	0.0676755	0.0605291	0.129482	0.0605291	0.0846824	0.0605291	0.0791501	0.0816334	0.0676755	0.0605291	0.0791501
XR_250621.1	0.0533682	0.071324	0.071324	0.0601854	0.071324	0.0799096	0.0660476	0.071324	0.0842023	0.0684651	0.0596034	0.0596034	0.0533682	0.0660476	0.071324	0.0533682	0.0842023	0.071324	0.0842023	0.0533682	0.0842023	0.0623872	0.0623872	0.071324	0.0668674	0.071324	0.071324	0.0842023	0.071324	0.0667774	0.071324	0.0845788	0.0842023	0.0533682	0.071324	0.0842023	0.0842023	0.0601854	0.0596034	0.0533682	0.0845788	0.0533682	0.071324	0.0533682	0.071324	0.072363	0.0596034	0.0533682	0.071324
AA174084	0.0533682	1	0.071324	0.0601854	1	0.0775343	0.0601854	0.071324	0.0842023	0.177423	0.0904704	0.0904704	0.0533682	0.0601854	0.071324	0.0533682	0.0842023	0.071324	0.0806394	0.0533682	0.0806394	0.0557744	0.0557744	0.0832999	0.0712277	0.071324	0.071324	0.0842023	0.071324	0.176792	0.071324	0.098004	0.0806394	0.0533682	1	0.0842023	0.0806394	0.0601854	0.0904704	0.0533682	0.098004	0.0533682	0.690441	0.0533682	1	0.0701983	0.0904704	0.0533682	1
SChLAP1	0.0533682	0.071324	0.071324	0.0700425	0.071324	0.694734	0.0601854	0.071324	0.0779934	0.177574	0.0596034	0.0596034	0.0533682	0.0601854	0.071324	0.0533682	0.0779934	1	0.0842023	0.0533682	0.0842023	0.0557744	0.0557744	0.071324	0.0670314	0.0779934	0.071324	0.0779934	0.071324	0.177714	0.0779934	0.0845788	0.0842023	0.0533682	0.071324	0.0779934	0.0842023	0.0601854	0.0596034	0.0533682	0.0845788	0.0533682	0.0757703	0.0533682	0.071324	0.0724975	0.0596034	0.0533682	0.071324
AFAP1-AS1	1	0.0533682	0.0533682	0.0499593	0.0533682	0.0680851	0.0499593	0.0533682	0.0754436	0.166292	0.0525292	0.0525292	1	0.0499593	0.0533682	1	0.0754436	0.0533682	0.0754436	1	0.0754436	0.0487809	0.0487809	0.0533682	0.325484	0.0533682	0.0533682	0.0754436	0.0533682	0.164401	0.0533682	0.0656847	0.0754436	1	0.0533682	0.0754436	0.0754436	0.0499593	0.0525292	1	0.0656847	1	0.0533682	1	0.0533682	0.372582	0.0525292	1	0.0533682
P24363	0.0754436	0.0806394	0.071324	0.0784013	0.0806394	0.694734	0.0601854	0.071324	0.0842023	0.183502	0.0761945	0.0761945	0.0754436	0.0601854	0.071324	0.0754436	0.0842023	0.0842023	1	0.0754436	1	0.0557744	0.0557744	0.0775343	0.0786741	0.071324	0.071324	0.0842023	0.071324	0.183896	0.071324	0.098004	1	0.0754436	0.0806394	0.0842023	1	0.0601854	0.0761945	0.0754436	0.098004	0.0754436	0.0775343	0.0754436	0.0806394	0.380331	0.0761945	0.0754436	0.0806394
FRLnc1	0.0533682	1	0.071324	0.0601854	1	0.0775343	0.0601854	0.071324	0.0842023	0.177423	0.0904704	0.0904704	0.0533682	0.0601854	0.071324	0.0533682	0.0842023	0.071324	0.0806394	0.0533682	0.0806394	0.0557744	0.0557744	0.0832999	0.0712277	0.071324	0.071324	0.0842023	0.071324	0.176792	0.071324	0.098004	0.0806394	0.0533682	1	0.0842023	0.0806394	0.0601854	0.0904704	0.0533682	0.098004	0.0533682	0.690441	0.0533682	1	0.0701983	0.0904704	0.0533682	1
lncRNA-JADE	0.0487809	0.0557744	0.0557744	0.0512823	0.0557744	0.0557744	0.0588044	0.0557744	0.0557744	0.165147	0.0532654	0.0532654	0.0487809	0.0588044	0.0557744	0.0487809	0.0557744	0.0557744	0.0557744	0.0487809	0.0557744	1	1	0.0557744	0.323181	0.0557744	0.0557744	0.0557744	0.0557744	0.164509	0.0557744	0.0679908	0.0557744	0.0487809	0.0557744	0.0557744	0.0557744	0.0512823	0.0532654	0.0487809	0.0679908	0.0487809	0.0557744	0.0487809	0.0557744	0.056231	0.0532654	0.0487809	0.0557744
D16366	0.0754436	0.0806394	0.071324	0.0784013	0.0806394	0.694734	0.0601854	0.071324	0.0842023	0.183502	0.0761945	0.0761945	0.0754436	0.0601854	0.071324	0.0754436	0.0842023	0.0842023	1	0.0754436	1	0.0557744	0.0557744	0.0775343	0.0786741	0.071324	0.071324	0.0842023	0.071324	0.183896	0.071324	0.098004	1	0.0754436	0.0806394	0.0842023	1	0.0601854	0.0761945	0.0754436	0.098004	0.0754436	0.0775343	0.0754436	0.0806394	0.380331	0.0761945	0.0754436	0.0806394
LCAL1	1	0.0533682	0.0533682	0.0499593	0.0533682	0.0680851	0.0499593	0.0533682	0.0754436	0.166292	0.0525292	0.0525292	1	0.0499593	0.0533682	1	0.0754436	0.0533682	0.0754436	1	0.0754436	0.0487809	0.0487809	0.0533682	0.325484	0.0533682	0.0533682	0.0754436	0.0533682	0.164401	0.0533682	0.0656847	0.0754436	1	0.0533682	0.0754436	0.0754436	0.0499593	0.0525292	1	0.0656847	1	0.0533682	1	0.0533682	0.372582	0.0525292	1	0.0533682
DACOR1	0.0525292	0.0904704	0.0596034	0.0549459	0.0904704	0.0706641	0.0549459	0.0596034	0.0821242	0.172439	1	1	0.0525292	0.0549459	0.0596034	0.0525292	0.0821242	0.0596034	0.0761945	0.0525292	0.0761945	0.0532654	0.0532654	0.0801814	0.328565	0.0596034	0.0596034	0.0821242	0.0596034	0.17223	0.0596034	0.0976422	0.0761945	0.0525292	0.0904704	0.0821242	0.0761945	0.0549459	1	0.0525292	0.0976422	0.0525292	0.0801814	0.0525292	0.0904704	0.0638085	1	0.0525292	0.0904704
NDM29	0.0499593	0.0601854	0.0601854	0.0538152	0.0601854	0.0601854	0.0538152	0.0601854	0.0601854	0.170199	0.0549459	0.0549459	0.0499593	0.0538152	0.0601854	0.0499593	0.0601854	0.0601854	0.0601854	0.0499593	0.0601854	0.0512823	0.0512823	0.0601854	0.0632482	0.0601854	0.0601854	0.0601854	0.0601854	0.0842894	0.0601854	0.0725159	0.0601854	0.0499593	0.0601854	0.0601854	0.0601854	1	0.0549459	0.0499593	0.0725159	0.0499593	0.0601854	0.0499593	0.0601854	0.0585565	0.0549459	0.0499593	0.0601854
KCNQ1OT1	0.0641961	0.0832261	0.0683939	0.0704477	0.0832261	0.815239	0.0588755	0.0683939	0.0821306	0.36749	0.533949	0.533949	0.0641961	0.0588755	0.0683939	0.0641961	0.0821306	0.535951	0.540099	0.0641961	0.540099	0.0551472	0.0551472	0.0808457	0.283613	0.0717286	0.0683939	0.0821306	0.0683939	0.368607	0.0717286	0.0945573	0.540099	0.0641961	0.0832261	0.0821306	0.540099	0.0588755	0.533949	0.0641961	0.0945573	0.0641961	0.0835134	0.0641961	0.0832261	0.306132	0.533949	0.0641961	0.0832261
BM742401	0.0533682	1	0.071324	0.0601854	1	0.0775343	0.0601854	0.071324	0.0842023	0.177423	0.0904704	0.0904704	0.0533682	0.0601854	0.071324	0.0533682	0.0842023	0.071324	0.0806394	0.0533682	0.0806394	0.0557744	0.0557744	0.0832999	0.0712277	0.071324	0.071324	0.0842023	0.071324	0.176792	0.071324	0.098004	0.0806394	0.0533682	1	0.0842023	0.0806394	0.0601854	0.0904704	0.0533682	0.098004	0.0533682	0.690441	0.0533682	1	0.0701983	0.0904704	0.0533682	1
OVAL	0.0482677	0.0529842	0.0529842	0.0727846	0.0529842	0.0746117	0.0497572	0.0529842	0.0650174	0.0656946	0.0524354	0.0524354	0.0482677	0.0497572	0.0529842	0.0482677	0.0650174	0.073163	0.0753361	0.0482677	0.0753361	0.0486695	0.0486695	0.0529842	0.323911	0.0915472	0.0529842	0.0650174	0.0529842	0.169633	0.0915472	0.109103	0.0753361	0.0482677	0.0529842	0.0650174	0.0753361	0.0497572	0.0524354	0.0482677	0.109103	0.0482677	0.0610063	0.0482677	0.0529842	0.0616765	0.0524354	0.0482677	0.0529842
PRINS	0.0533682	0.071324	0.071324	0.0700425	0.071324	0.694734	0.0601854	0.071324	0.0779934	0.177574	0.0596034	0.0596034	0.0533682	0.0601854	0.071324	0.0533682	0.0779934	1	0.0842023	0.0533682	0.0842023	0.0557744	0.0557744	0.071324	0.0670314	0.0779934	0.071324	0.0779934	0.071324	0.177714	0.0779934	0.0845788	0.0842023	0.0533682	0.071324	0.0779934	0.0842023	0.0601854	0.0596034	0.0533682	0.0845788	0.0533682	0.0757703	0.0533682	0.071324	0.0724975	0.0596034	0.0533682	0.071324
Llme23	0.0493893	0.0581698	0.0581698	0.0526499	0.0581698	0.0581698	0.0526499	0.0581698	0.0581698	0.0710561	0.0541466	0.0541466	0.0493893	0.0526499	0.0581698	0.0493893	0.0581698	0.0581698	0.0581698	0.0493893	0.0581698	0.0504861	0.0504861	0.0581698	0.0689189	0.0581698	0.0581698	0.0581698	0.0581698	0.0728059	0.0581698	0.0704159	0.0581698	0.0493893	0.0581698	0.0581698	0.0581698	0.115956	0.0541466	0.0493893	0.0704159	0.0493893	0.0581698	0.0493893	0.0581698	0.0569119	0.0541466	0.0493893	0.0581698
DKFZP434K028	0.0533682	1	0.071324	0.0601854	1	0.0775343	0.0601854	0.071324	0.0842023	0.177423	0.0904704	0.0904704	0.0533682	0.0601854	0.071324	0.0533682	0.0842023	0.071324	0.0806394	0.0533682	0.0806394	0.0557744	0.0557744	0.0832999	0.0712277	0.071324	0.071324	0.0842023	0.071324	0.176792	0.071324	0.098004	0.0806394	0.0533682	1	0.0842023	0.0806394	0.0601854	0.0904704	0.0533682	0.098004	0.0533682	0.690441	0.0533682	1	0.0701983	0.0904704	0.0533682	1
NONHSAT125629	0.0533682	0.071324	0.071324	0.0601854	0.071324	0.0799096	0.0660476	0.071324	0.0842023	0.0684651	0.0596034	0.0596034	0.0533682	0.0660476	0.071324	0.0533682	0.0842023	0.071324	0.0842023	0.0533682	0.0842023	0.0623872	0.0623872	0.071324	0.0668674	0.071324	0.071324	0.0842023	0.071324	0.0667774	0.071324	0.0845788	0.0842023	0.0533682	0.071324	0.0842023	0.0842023	0.0601854	0.0596034	0.0533682	0.0845788	0.0533682	0.071324	0.0533682	0.071324	0.072363	0.0596034	0.0533682	0.071324
TNXA	0.0533682	0.071324	0.071324	0.0900866	0.071324	0.0757703	0.0601854	0.071324	0.0932868	0.178137	0.0596034	0.0596034	0.0533682	0.0601854	0.071324	0.0533682	0.0932868	0.0779934	0.071324	0.0533682	0.071324	0.0557744	0.0557744	0.071324	0.0702373	0.0779934	0.071324	0.0932868	0.071324	0.176899	0.0779934	0.0845788	0.071324	0.0533682	0.071324	0.0932868	0.071324	0.0601854	0.0596034	0.0533682	0.0845788	0.0533682	0.690441	0.0533682	0.071324	0.376652	0.0596034	0.0533682	0.071324
IGF2-AS	0.0625589	0.0734695	0.0652508	0.532763	0.0734695	0.454029	0.0567089	0.0652508	0.0854461	0.27228	0.0703633	0.0703633	0.0625589	0.0567089	0.0652508	0.0625589	0.0854461	0.0741542	0.546485	0.0625589	0.546485	0.0533293	0.0533293	0.0730404	0.0804554	0.0677151	0.0652508	0.0854461	0.0652508	0.272786	0.0677151	0.0897457	0.546485	0.0625589	0.0734695	0.0854461	0.546485	0.0567089	0.0703633	0.0625589	0.0897457	0.0625589	0.0827731	0.0625589	0.0734695	0.312297	0.0703633	0.0625589	0.0734695
AC090952.4.1	1	0.0533682	0.0533682	0.0499593	0.0533682	0.0680851	0.0499593	0.0533682	0.0754436	0.166292	0.0525292	0.0525292	1	0.0499593	0.0533682	1	0.0754436	0.0533682	0.0754436	1	0.0754436	0.0487809	0.0487809	0.0533682	0.325484	0.0533682	0.0533682	0.0754436	0.0533682	0.164401	0.0533682	0.0656847	0.0754436	1	0.0533682	0.0754436	0.0754436	0.0499593	0.0525292	1	0.0656847	1	0.0533682	1	0.0533682	0.372582	0.0525292	1	0.0533682
DQ786243	0.0754436	0.0806394	0.071324	0.0784013	0.0806394	0.694734	0.0601854	0.071324	0.0842023	0.183502	0.0761945	0.0761945	0.0754436	0.0601854	0.071324	0.0754436	0.0842023	0.0842023	1	0.0754436	1	0.0557744	0.0557744	0.0775343	0.0786741	0.071324	0.071324	0.0842023	0.071324	0.183896	0.071324	0.098004	1	0.0754436	0.0806394	0.0842023	1	0.0601854	0.0761945	0.0754436	0.098004	0.0754436	0.0775343	0.0754436	0.0806394	0.380331	0.0761945	0.0754436	0.0806394
MVIH	0.691815	0.071549	0.0653388	0.0689206	0.071549	0.539911	0.0567767	0.0653388	0.0812827	0.280227	0.068306	0.068306	0.691815	0.0567767	0.0653388	0.691815	0.0812827	0.0739243	0.691815	0.691815	0.691815	0.0534433	0.0534433	0.0714928	0.309409	0.0653388	0.0653388	0.0812827	0.0653388	0.2806	0.0653388	0.0872309	0.691815	0.691815	0.071549	0.0812827	0.691815	0.0567767	0.068306	0.691815	0.0872309	0.691815	0.0714928	0.691815	0.071549	0.600935	0.068306	0.691815	0.071549
91H	0.0525292	0.0904704	0.0596034	0.0549459	0.0904704	0.0706641	0.0549459	0.0596034	0.0821242	0.172439	1	1	0.0525292	0.0549459	0.0596034	0.0525292	0.0821242	0.0596034	0.0761945	0.0525292	0.0761945	0.0532654	0.0532654	0.0801814	0.328565	0.0596034	0.0596034	0.0821242	0.0596034	0.17223	0.0596034	0.0976422	0.0761945	0.0525292	0.0904704	0.0821242	0.0761945	0.0549459	1	0.0525292	0.0976422	0.0525292	0.0801814	0.0525292	0.0904704	0.0638085	1	0.0525292	0.0904704
PVT1	0.245417	0.25776	0.0679894	0.0652115	0.25776	0.412402	0.0602651	0.0679894	0.0806426	0.528756	0.254552	0.254552	0.245417	0.0602651	0.0679894	0.245417	0.0806426	0.255705	0.262063	0.245417	0.262063	0.244516	0.244516	0.0788618	0.575979	0.0732094	0.0679894	0.0806426	0.0679894	0.598478	0.0732094	0.271085	0.262063	0.245417	0.25776	0.0806426	0.262063	0.0595129	0.254552	0.245417	0.271085	0.245417	0.243716	0.245417	0.25776	0.473614	0.254552	0.245417	0.25776
AK094838	0.0499593	0.0601854	0.0601854	0.0538152	0.0601854	0.0601854	1	0.0601854	0.0601854	0.0578251	0.0549459	0.0549459	0.0499593	1	0.0601854	0.0499593	0.0601854	0.0601854	0.0601854	0.0499593	0.0601854	0.0588044	0.0588044	0.0601854	0.056289	0.0601854	0.0601854	0.0601854	0.0601854	0.0565998	0.0601854	0.0725159	0.0601854	0.0499593	0.0601854	0.0601854	0.0601854	0.0538152	0.0549459	0.0499593	0.0725159	0.0499593	0.0601854	0.0499593	0.0601854	0.372321	0.0549459	0.0499593	0.0601854
M14574	0.0533682	1	0.071324	0.0601854	1	0.0775343	0.0601854	0.071324	0.0842023	0.177423	0.0904704	0.0904704	0.0533682	0.0601854	0.071324	0.0533682	0.0842023	0.071324	0.0806394	0.0533682	0.0806394	0.0557744	0.0557744	0.0832999	0.0712277	0.071324	0.071324	0.0842023	0.071324	0.176792	0.071324	0.098004	0.0806394	0.0533682	1	0.0842023	0.0806394	0.0601854	0.0904704	0.0533682	0.098004	0.0533682	0.690441	0.0533682	1	0.0701983	0.0904704	0.0533682	1
ASLNC04080	0.0543947	0.0670572	0.0670572	0.0713796	0.0670572	0.0736061	0.0591258	0.0670572	0.0768805	0.0690931	0.0601598	0.0601598	0.0543947	0.0591258	0.0670572	0.0543947	0.0768805	0.0768805	0.0670572	0.0543947	0.0670572	0.0560157	0.0560157	0.0670572	0.0742917	0.0989838	0.0670572	0.0768805	0.0670572	0.0696826	0.0989838	0.0811743	0.0670572	0.0543947	0.0670572	0.0768805	0.0670572	0.0591258	0.0601598	0.0543947	0.0811743	0.0543947	0.0736061	0.0543947	0.0670572	0.0675481	0.0601598	0.0543947	0.0670572
DB077273	0.0533682	1	0.071324	0.0601854	1	0.0775343	0.0601854	0.071324	0.0842023	0.177423	0.0904704	0.0904704	0.0533682	0.0601854	0.071324	0.0533682	0.0842023	0.071324	0.0806394	0.0533682	0.0806394	0.0557744	0.0557744	0.0832999	0.0712277	0.071324	0.071324	0.0842023	0.071324	0.176792	0.071324	0.098004	0.0806394	0.0533682	1	0.0842023	0.0806394	0.0601854	0.0904704	0.0533682	0.098004	0.0533682	0.690441	0.0533682	1	0.0701983	0.0904704	0.0533682	1
lncRNA-LET	0.0605868	0.387179	0.0693706	0.0670269	0.387179	0.34281	0.0593121	0.0693706	0.0828211	0.427726	0.383744	0.383744	0.0605868	0.0593121	0.0693706	0.0605868	0.0828211	0.0747749	0.3848	0.0605868	0.3848	0.0553563	0.0553563	0.0820222	0.250632	0.378929	0.0693706	0.0828211	0.0693706	0.342174	0.378929	0.0957062	0.3848	0.0605868	0.387179	0.0828211	0.3848	0.0593121	0.383744	0.0605868	0.0957062	0.0605868	0.343962	0.0605868	0.387179	0.260412	0.383744	0.0605868	0.387179
TCONS_00014512	0.0533682	0.071324	0.071324	0.0601854	0.071324	0.071324	0.0601854	1	0.071324	0.06559	0.0596034	0.0596034	0.0533682	0.0601854	1	0.0533682	0.071324	0.071324	0.071324	0.0533682	0.071324	0.0557744	0.0557744	0.071324	0.0622432	0.071324	1	0.071324	1	0.0641158	0.071324	0.0845788	0.071324	0.0533682	0.071324	0.071324	0.071324	0.0601854	0.0596034	0.0533682	0.0845788	0.0533682	0.071324	0.0533682	0.071324	0.0677115	0.0596034	0.0533682	0.071324
LINC00963	0.0533682	0.071324	0.071324	0.0700425	0.071324	0.694734	0.0601854	0.071324	0.0779934	0.177574	0.0596034	0.0596034	0.0533682	0.0601854	0.071324	0.0533682	0.0779934	1	0.0842023	0.0533682	0.0842023	0.0557744	0.0557744	0.071324	0.0670314	0.0779934	0.071324	0.0779934	0.071324	0.177714	0.0779934	0.0845788	0.0842023	0.0533682	0.071324	0.0779934	0.0842023	0.0601854	0.0596034	0.0533682	0.0845788	0.0533682	0.0757703	0.0533682	0.071324	0.0724975	0.0596034	0.0533682	0.071324
BC029135	0.0754436	0.0842023	0.071324	0.0900866	0.0842023	0.0821327	0.0601854	0.071324	1	0.184023	0.0821242	0.0821242	0.0754436	0.0601854	0.071324	0.0754436	1	0.0779934	0.0842023	0.0754436	0.0842023	0.0557744	0.0557744	0.0799096	0.335669	0.0779934	0.071324	1	0.071324	0.0758806	0.0779934	0.103317	0.0842023	0.0754436	0.0842023	1	0.0842023	0.0601854	0.0821242	0.0754436	0.103317	0.0754436	0.0902587	0.0754436	0.0842023	0.0802397	0.0821242	0.0754436	0.0842023
CCAT2	0.430936	0.439923	0.0622788	0.0553116	0.439923	0.0733359	0.0568161	0.0622788	0.0763494	0.440829	0.439253	0.439253	0.430936	0.0568161	0.0622788	0.430936	0.0763494	0.0622788	0.0737382	0.430936	0.0737382	0.431564	0.431564	0.0751159	0.629898	0.0622788	0.0622788	0.0763494	0.0622788	0.440352	0.0622788	0.0854652	0.0737382	0.430936	0.439923	0.0763494	0.0737382	0.0553116	0.439253	0.430936	0.0854652	0.430936	0.37849	0.430936	0.439923	0.278127	0.439253	0.430936	0.439923
PCAT29	0.0533682	0.071324	0.071324	0.0700425	0.071324	0.694734	0.0601854	0.071324	0.0779934	0.177574	0.0596034	0.0596034	0.0533682	0.0601854	0.071324	0.0533682	0.0779934	1	0.0842023	0.0533682	0.0842023	0.0557744	0.0557744	0.071324	0.0670314	0.0779934	0.071324	0.0779934	0.071324	0.177714	0.0779934	0.0845788	0.0842023	0.0533682	0.071324	0.0779934	0.0842023	0.0601854	0.0596034	0.0533682	0.0845788	0.0533682	0.0757703	0.0533682	0.071324	0.0724975	0.0596034	0.0533682	0.071324
linc-UBC1	0.0533682	0.690441	0.071324	0.0801195	0.690441	0.0793164	0.0601854	0.071324	0.0902587	0.277622	0.0801814	0.0801814	0.0533682	0.0601854	0.071324	0.0533682	0.0902587	0.0757703	0.0775343	0.0533682	0.0775343	0.0557744	0.0557744	0.0803059	0.0766248	0.0757703	0.071324	0.0902587	0.071324	0.277451	0.0757703	0.093529	0.0775343	0.0533682	0.690441	0.0902587	0.0775343	0.0601854	0.0801814	0.0533682	0.093529	0.0533682	1	0.0533682	0.690441	0.335695	0.0801814	0.0533682	0.690441
RP5-1014O16.1	0.0754436	0.0806394	0.071324	0.0784013	0.0806394	0.694734	0.0601854	0.071324	0.0842023	0.183502	0.0761945	0.0761945	0.0754436	0.0601854	0.071324	0.0754436	0.0842023	0.0842023	1	0.0754436	1	0.0557744	0.0557744	0.0775343	0.0786741	0.071324	0.071324	0.0842023	0.071324	0.183896	0.071324	0.098004	1	0.0754436	0.0806394	0.0842023	1	0.0601854	0.0761945	0.0754436	0.098004	0.0754436	0.0775343	0.0754436	0.0806394	0.380331	0.0761945	0.0754436	0.0806394
CR613944	0.0754436	0.0806394	0.071324	0.0784013	0.0806394	0.694734	0.0601854	0.071324	0.0842023	0.183502	0.0761945	0.0761945	0.0754436	0.0601854	0.071324	0.0754436	0.0842023	0.0842023	1	0.0754436	1	0.0557744	0.0557744	0.0775343	0.0786741	0.071324	0.071324	0.0842023	0.071324	0.183896	0.071324	0.098004	1	0.0754436	0.0806394	0.0842023	1	0.0601854	0.0761945	0.0754436	0.098004	0.0754436	0.0775343	0.0754436	0.0806394	0.380331	0.0761945	0.0754436	0.0806394
AI364715	0.0533682	1	0.071324	0.0601854	1	0.0775343	0.0601854	0.071324	0.0842023	0.177423	0.0904704	0.0904704	0.0533682	0.0601854	0.071324	0.0533682	0.0842023	0.071324	0.0806394	0.0533682	0.0806394	0.0557744	0.0557744	0.0832999	0.0712277	0.071324	0.071324	0.0842023	0.071324	0.176792	0.071324	0.098004	0.0806394	0.0533682	1	0.0842023	0.0806394	0.0601854	0.0904704	0.0533682	0.098004	0.0533682	0.690441	0.0533682	1	0.0701983	0.0904704	0.0533682	1
AATBC	0.0533682	0.071324	0.071324	0.0900866	0.071324	0.0757703	0.0601854	0.071324	0.0932868	0.178137	0.0596034	0.0596034	0.0533682	0.0601854	0.071324	0.0533682	0.0932868	0.0779934	0.071324	0.0533682	0.071324	0.0557744	0.0557744	0.071324	0.0702373	0.0779934	0.071324	0.0932868	0.071324	0.176899	0.0779934	0.0845788	0.071324	0.0533682	0.071324	0.0932868	0.071324	0.0601854	0.0596034	0.0533682	0.0845788	0.0533682	0.690441	0.0533682	0.071324	0.376652	0.0596034	0.0533682	0.071324
ENST00000448093	0.0543947	0.0670572	0.0670572	0.0713796	0.0670572	0.0736061	0.0591258	0.0670572	0.0768805	0.0690931	0.0601598	0.0601598	0.0543947	0.0591258	0.0670572	0.0543947	0.0768805	0.0768805	0.0670572	0.0543947	0.0670572	0.0560157	0.0560157	0.0670572	0.0742917	0.0989838	0.0670572	0.0768805	0.0670572	0.0696826	0.0989838	0.0811743	0.0670572	0.0543947	0.0670572	0.0768805	0.0670572	0.0591258	0.0601598	0.0543947	0.0811743	0.0543947	0.0736061	0.0543947	0.0670572	0.0675481	0.0601598	0.0543947	0.0670572
UFC1	0.0754436	0.0806394	0.071324	0.0784013	0.0806394	0.694734	0.0601854	0.071324	0.0842023	0.183502	0.0761945	0.0761945	0.0754436	0.0601854	0.071324	0.0754436	0.0842023	0.0842023	1	0.0754436	1	0.0557744	0.0557744	0.0775343	0.0786741	0.071324	0.071324	0.0842023	0.071324	0.183896	0.071324	0.098004	1	0.0754436	0.0806394	0.0842023	1	0.0601854	0.0761945	0.0754436	0.098004	0.0754436	0.0775343	0.0754436	0.0806394	0.380331	0.0761945	0.0754436	0.0806394
TCONS_00018278	0.0754436	0.0806394	0.071324	0.0784013	0.0806394	0.694734	0.0601854	0.071324	0.0842023	0.183502	0.0761945	0.0761945	0.0754436	0.0601854	0.071324	0.0754436	0.0842023	0.0842023	1	0.0754436	1	0.0557744	0.0557744	0.0775343	0.0786741	0.071324	0.071324	0.0842023	0.071324	0.183896	0.071324	0.098004	1	0.0754436	0.0806394	0.0842023	1	0.0601854	0.0761945	0.0754436	0.098004	0.0754436	0.0775343	0.0754436	0.0806394	0.380331	0.0761945	0.0754436	0.0806394
ENST00000456185	0.0533682	0.0892878	0.071324	0.0601854	0.0892878	0.0775343	0.0601854	0.071324	0.0842023	0.0703501	0.0904704	0.0904704	0.0533682	0.0601854	0.071324	0.0533682	0.0842023	0.071324	0.0806394	0.0533682	0.0806394	0.0557744	0.0557744	0.690441	0.0712277	0.071324	0.071324	0.0842023	0.071324	0.176792	0.071324	0.098004	0.0806394	0.0533682	0.0892878	0.0842023	0.0806394	0.0601854	0.0904704	0.0533682	0.098004	0.0533682	0.0832999	0.0533682	0.0892878	0.0701983	0.0904704	0.0533682	0.0892878
ZEB1-AS1	0.0754436	0.0806394	0.071324	0.0784013	0.0806394	0.694734	0.0601854	0.071324	0.0842023	0.183502	0.0761945	0.0761945	0.0754436	0.0601854	0.071324	0.0754436	0.0842023	0.0842023	1	0.0754436	1	0.0557744	0.0557744	0.0775343	0.0786741	0.071324	0.071324	0.0842023	0.071324	0.183896	0.071324	0.098004	1	0.0754436	0.0806394	0.0842023	1	0.0601854	0.0761945	0.0754436	0.098004	0.0754436	0.0775343	0.0754436	0.0806394	0.380331	0.0761945	0.0754436	0.0806394
PlncRNA-1	0.0533682	0.071324	0.071324	0.0700425	0.071324	0.694734	0.0601854	0.071324	0.0779934	0.177574	0.0596034	0.0596034	0.0533682	0.0601854	0.071324	0.0533682	0.0779934	1	0.0842023	0.0533682	0.0842023	0.0557744	0.0557744	0.071324	0.0670314	0.0779934	0.071324	0.0779934	0.071324	0.177714	0.0779934	0.0845788	0.0842023	0.0533682	0.071324	0.0779934	0.0842023	0.0601854	0.0596034	0.0533682	0.0845788	0.0533682	0.0757703	0.0533682	0.071324	0.0724975	0.0596034	0.0533682	0.071324
lnc-LCP2-2	0.0754436	0.0842023	0.071324	0.0900866	0.0842023	0.0821327	0.0601854	0.071324	1	0.184023	0.0821242	0.0821242	0.0754436	0.0601854	0.071324	0.0754436	1	0.0779934	0.0842023	0.0754436	0.0842023	0.0557744	0.0557744	0.0799096	0.335669	0.0779934	0.071324	1	0.071324	0.0758806	0.0779934	0.103317	0.0842023	0.0754436	0.0842023	1	0.0842023	0.0601854	0.0821242	0.0754436	0.103317	0.0754436	0.0902587	0.0754436	0.0842023	0.0802397	0.0821242	0.0754436	0.0842023
U85044	0.0499593	0.0601854	0.0601854	0.0538152	0.0601854	0.0601854	1	0.0601854	0.0601854	0.0578251	0.0549459	0.0549459	0.0499593	1	0.0601854	0.0499593	0.0601854	0.0601854	0.0601854	0.0499593	0.0601854	0.0588044	0.0588044	0.0601854	0.056289	0.0601854	0.0601854	0.0601854	0.0601854	0.0565998	0.0601854	0.0725159	0.0601854	0.0499593	0.0601854	0.0601854	0.0601854	0.0538152	0.0549459	0.0499593	0.0725159	0.0499593	0.0601854	0.0499593	0.0601854	0.372321	0.0549459	0.0499593	0.0601854
lnc-FZD1-2	0.0754436	0.0842023	0.071324	0.0900866	0.0842023	0.0821327	0.0601854	0.071324	1	0.184023	0.0821242	0.0821242	0.0754436	0.0601854	0.071324	0.0754436	1	0.0779934	0.0842023	0.0754436	0.0842023	0.0557744	0.0557744	0.0799096	0.335669	0.0779934	0.071324	1	0.071324	0.0758806	0.0779934	0.103317	0.0842023	0.0754436	0.0842023	1	0.0842023	0.0601854	0.0821242	0.0754436	0.103317	0.0754436	0.0902587	0.0754436	0.0842023	0.0802397	0.0821242	0.0754436	0.0842023
uc002nbr.3	0.0543947	0.0670572	0.0670572	0.0713796	0.0670572	0.0736061	0.0591258	0.0670572	0.0768805	0.0690931	0.0601598	0.0601598	0.0543947	0.0591258	0.0670572	0.0543947	0.0768805	0.0768805	0.0670572	0.0543947	0.0670572	0.0560157	0.0560157	0.0670572	0.0742917	0.0989838	0.0670572	0.0768805	0.0670572	0.0696826	0.0989838	0.0811743	0.0670572	0.0543947	0.0670572	0.0768805	0.0670572	0.0591258	0.0601598	0.0543947	0.0811743	0.0543947	0.0736061	0.0543947	0.0670572	0.0675481	0.0601598	0.0543947	0.0670572
P8725	0.0754436	0.0806394	0.071324	0.0784013	0.0806394	0.694734	0.0601854	0.071324	0.0842023	0.183502	0.0761945	0.0761945	0.0754436	0.0601854	0.071324	0.0754436	0.0842023	0.0842023	1	0.0754436	1	0.0557744	0.0557744	0.0775343	0.0786741	0.071324	0.071324	0.0842023	0.071324	0.183896	0.071324	0.098004	1	0.0754436	0.0806394	0.0842023	1	0.0601854	0.0761945	0.0754436	0.098004	0.0754436	0.0775343	0.0754436	0.0806394	0.380331	0.0761945	0.0754436	0.0806394
NCRMS	0.0499593	0.0601854	0.0601854	0.0538152	0.0601854	0.0601854	0.132588	0.0601854	0.0601854	0.0573826	0.0549459	0.0549459	0.0499593	0.132588	0.0601854	0.0499593	0.0601854	0.0601854	0.0601854	0.0499593	0.0601854	0.0512823	0.0512823	0.0601854	0.0552144	0.0601854	0.0601854	0.0601854	0.0601854	0.0561573	0.0601854	0.0725159	0.0601854	0.0499593	0.0601854	0.0601854	0.0601854	0.0538152	0.0549459	0.0499593	0.0725159	0.0499593	0.0601854	0.0499593	0.0601854	0.0831838	0.0549459	0.0499593	0.0601854
ENST00000445734	0.0543947	0.0670572	0.0670572	0.0713796	0.0670572	0.0736061	0.0591258	0.0670572	0.0768805	0.0690931	0.0601598	0.0601598	0.0543947	0.0591258	0.0670572	0.0543947	0.0768805	0.0768805	0.0670572	0.0543947	0.0670572	0.0560157	0.0560157	0.0670572	0.0742917	0.0989838	0.0670572	0.0768805	0.0670572	0.0696826	0.0989838	0.0811743	0.0670572	0.0543947	0.0670572	0.0768805	0.0670572	0.0591258	0.0601598	0.0543947	0.0811743	0.0543947	0.0736061	0.0543947	0.0670572	0.0675481	0.0601598	0.0543947	0.0670572
MT1DP	0.0493893	0.0724137	0.0581698	0.0526499	0.0724137	0.0910826	0.0526499	0.0581698	0.077409	0.0643665	0.0741184	0.0741184	0.0493893	0.0526499	0.0581698	0.0493893	0.077409	0.0581698	0.107539	0.0493893	0.107539	0.0504861	0.0504861	0.0676658	0.0623154	0.0581698	0.0581698	0.077409	0.0581698	0.063389	0.0581698	0.0904587	0.107539	0.0493893	0.0724137	0.077409	0.107539	0.0526499	0.0741184	0.0493893	0.0904587	0.0493893	0.0676658	0.0493893	0.0724137	0.0728055	0.0741184	0.0493893	0.0724137
ENST00000425295	0.0533682	0.071324	0.071324	0.0601854	0.071324	0.0799096	0.0660476	0.071324	0.0842023	0.0684651	0.0596034	0.0596034	0.0533682	0.0660476	0.071324	0.0533682	0.0842023	0.071324	0.0842023	0.0533682	0.0842023	0.0623872	0.0623872	0.071324	0.0668674	0.071324	0.071324	0.0842023	0.071324	0.0667774	0.071324	0.0845788	0.0842023	0.0533682	0.071324	0.0842023	0.0842023	0.0601854	0.0596034	0.0533682	0.0845788	0.0533682	0.071324	0.0533682	0.071324	0.072363	0.0596034	0.0533682	0.071324
LEIGC	0.0533682	1	0.071324	0.0601854	1	0.0775343	0.0601854	0.071324	0.0842023	0.177423	0.0904704	0.0904704	0.0533682	0.0601854	0.071324	0.0533682	0.0842023	0.071324	0.0806394	0.0533682	0.0806394	0.0557744	0.0557744	0.0832999	0.0712277	0.071324	0.071324	0.0842023	0.071324	0.176792	0.071324	0.098004	0.0806394	0.0533682	1	0.0842023	0.0806394	0.0601854	0.0904704	0.0533682	0.098004	0.0533682	0.690441	0.0533682	1	0.0701983	0.0904704	0.0533682	1
LINC00261	0.529763	0.537843	0.0734625	0.0637941	0.537843	0.087334	0.0637941	0.0734625	0.09157	0.28095	0.084571	0.084571	0.529763	0.0637941	0.0734625	0.529763	0.09157	0.0734625	0.0880228	0.529763	0.0880228	0.0601342	0.0601342	0.0846486	0.295801	0.0734625	0.0734625	0.09157	0.0734625	0.278787	0.0734625	0.540922	0.0880228	0.529763	0.537843	0.09157	0.0880228	0.0637941	0.084571	0.529763	0.540922	0.529763	0.44719	0.529763	0.537843	0.315449	0.084571	0.529763	0.537843
TI09485	0.0533682	0.071324	0.071324	0.0700425	0.071324	0.0757703	0.0601854	0.071324	0.0779934	0.176059	0.0596034	0.0596034	0.0533682	0.0601854	0.071324	0.0533682	0.0779934	0.0779934	0.071324	0.0533682	0.071324	0.0557744	0.0557744	0.071324	0.071594	1	0.071324	0.0779934	0.071324	0.0696067	1	0.0845788	0.071324	0.0533682	0.071324	0.0779934	0.071324	0.0601854	0.0596034	0.0533682	0.0845788	0.0533682	0.0757703	0.0533682	0.071324	0.0693163	0.0596034	0.0533682	0.071324
AY129027	0.0754436	0.0806394	0.071324	0.0784013	0.0806394	0.694734	0.0601854	0.071324	0.0842023	0.183502	0.0761945	0.0761945	0.0754436	0.0601854	0.071324	0.0754436	0.0842023	0.0842023	1	0.0754436	1	0.0557744	0.0557744	0.0775343	0.0786741	0.071324	0.071324	0.0842023	0.071324	0.183896	0.071324	0.098004	1	0.0754436	0.0806394	0.0842023	1	0.0601854	0.0761945	0.0754436	0.098004	0.0754436	0.0775343	0.0754436	0.0806394	0.380331	0.0761945	0.0754436	0.0806394
NR_024256	0.0754436	0.0842023	0.071324	0.0900866	0.0842023	0.0821327	0.0601854	0.071324	1	0.184023	0.0821242	0.0821242	0.0754436	0.0601854	0.071324	0.0754436	1	0.0779934	0.0842023	0.0754436	0.0842023	0.0557744	0.0557744	0.0799096	0.335669	0.0779934	0.071324	1	0.071324	0.0758806	0.0779934	0.103317	0.0842023	0.0754436	0.0842023	1	0.0842023	0.0601854	0.0821242	0.0754436	0.103317	0.0754436	0.0902587	0.0754436	0.0842023	0.0802397	0.0821242	0.0754436	0.0842023
P8611	0.0754436	0.0806394	0.071324	0.0784013	0.0806394	0.694734	0.0601854	0.071324	0.0842023	0.183502	0.0761945	0.0761945	0.0754436	0.0601854	0.071324	0.0754436	0.0842023	0.0842023	1	0.0754436	1	0.0557744	0.0557744	0.0775343	0.0786741	0.071324	0.071324	0.0842023	0.071324	0.183896	0.071324	0.098004	1	0.0754436	0.0806394	0.0842023	1	0.0601854	0.0761945	0.0754436	0.098004	0.0754436	0.0775343	0.0754436	0.0806394	0.380331	0.0761945	0.0754436	0.0806394
CCDC26	0.0484799	0.0543439	0.0543439	0.0504861	0.0543439	0.0543439	0.0504861	0.0543439	0.0543439	0.164281	0.0528017	0.0528017	0.0484799	0.0504861	0.0543439	0.0484799	0.0543439	0.0543439	0.0543439	0.0484799	0.0543439	0.0490883	0.0490883	0.0543439	0.0516864	0.0543439	0.0543439	0.0543439	0.0543439	0.0520852	0.0543439	0.0665984	0.0543439	0.0484799	0.0543439	0.0543439	0.0543439	0.0504861	0.0528017	0.0484799	0.0665984	0.0484799	0.0543439	0.0484799	0.0543439	0.0538399	0.0528017	0.0484799	0.0543439
uc003ycp.3	0.0754436	0.0806394	0.071324	0.0784013	0.0806394	0.694734	0.0601854	0.071324	0.0842023	0.183502	0.0761945	0.0761945	0.0754436	0.0601854	0.071324	0.0754436	0.0842023	0.0842023	1	0.0754436	1	0.0557744	0.0557744	0.0775343	0.0786741	0.071324	0.071324	0.0842023	0.071324	0.183896	0.071324	0.098004	1	0.0754436	0.0806394	0.0842023	1	0.0601854	0.0761945	0.0754436	0.098004	0.0754436	0.0775343	0.0754436	0.0806394	0.380331	0.0761945	0.0754436	0.0806394
NAG7	1	0.0533682	0.0533682	0.0499593	0.0533682	0.0680851	0.0499593	0.0533682	0.0754436	0.166292	0.0525292	0.0525292	1	0.0499593	0.0533682	1	0.0754436	0.0533682	0.0754436	1	0.0754436	0.0487809	0.0487809	0.0533682	0.325484	0.0533682	0.0533682	0.0754436	0.0533682	0.164401	0.0533682	0.0656847	0.0754436	1	0.0533682	0.0754436	0.0754436	0.0499593	0.0525292	1	0.0656847	1	0.0533682	1	0.0533682	0.372582	0.0525292	1	0.0533682
AK057054	0.0533682	1	0.071324	0.0601854	1	0.0775343	0.0601854	0.071324	0.0842023	0.177423	0.0904704	0.0904704	0.0533682	0.0601854	0.071324	0.0533682	0.0842023	0.071324	0.0806394	0.0533682	0.0806394	0.0557744	0.0557744	0.0832999	0.0712277	0.071324	0.071324	0.0842023	0.071324	0.176792	0.071324	0.098004	0.0806394	0.0533682	1	0.0842023	0.0806394	0.0601854	0.0904704	0.0533682	0.098004	0.0533682	0.690441	0.0533682	1	0.0701983	0.0904704	0.0533682	1
ENST00000453068	0.0754436	0.0842023	0.071324	0.0900866	0.0842023	0.0821327	0.0601854	0.071324	1	0.184023	0.0821242	0.0821242	0.0754436	0.0601854	0.071324	0.0754436	1	0.0779934	0.0842023	0.0754436	0.0842023	0.0557744	0.0557744	0.0799096	0.335669	0.0779934	0.071324	1	0.071324	0.0758806	0.0779934	0.103317	0.0842023	0.0754436	0.0842023	1	0.0842023	0.0601854	0.0821242	0.0754436	0.103317	0.0754436	0.0902587	0.0754436	0.0842023	0.0802397	0.0821242	0.0754436	0.0842023
ROPNR	0.0484799	0.0543439	0.0543439	0.0504861	0.0543439	0.0543439	0.0504861	0.0543439	0.0543439	0.164281	0.0528017	0.0528017	0.0484799	0.0504861	0.0543439	0.0484799	0.0543439	0.0543439	0.0543439	0.0484799	0.0543439	0.0490883	0.0490883	0.0543439	0.0516864	0.0543439	0.0543439	0.0543439	0.0543439	0.0520852	0.0543439	0.0665984	0.0543439	0.0484799	0.0543439	0.0543439	0.0543439	0.0504861	0.0528017	0.0484799	0.0665984	0.0484799	0.0543439	0.0484799	0.0543439	0.0538399	0.0528017	0.0484799	0.0543439
ncC11orf49	0.0754436	0.0842023	0.071324	0.0900866	0.0842023	0.0821327	0.0601854	0.071324	1	0.184023	0.0821242	0.0821242	0.0754436	0.0601854	0.071324	0.0754436	1	0.0779934	0.0842023	0.0754436	0.0842023	0.0557744	0.0557744	0.0799096	0.335669	0.0779934	0.071324	1	0.071324	0.0758806	0.0779934	0.103317	0.0842023	0.0754436	0.0842023	1	0.0842023	0.0601854	0.0821242	0.0754436	0.103317	0.0754436	0.0902587	0.0754436	0.0842023	0.0802397	0.0821242	0.0754436	0.0842023
TI22687	0.0533682	0.071324	0.071324	0.0700425	0.071324	0.0757703	0.0601854	0.071324	0.0779934	0.176059	0.0596034	0.0596034	0.0533682	0.0601854	0.071324	0.0533682	0.0779934	0.0779934	0.071324	0.0533682	0.071324	0.0557744	0.0557744	0.071324	0.071594	1	0.071324	0.0779934	0.071324	0.0696067	1	0.0845788	0.071324	0.0533682	0.071324	0.0779934	0.071324	0.0601854	0.0596034	0.0533682	0.0845788	0.0533682	0.0757703	0.0533682	0.071324	0.0693163	0.0596034	0.0533682	0.071324
AF116616	0.0499593	0.0601854	0.0601854	0.0538152	0.0601854	0.0601854	1	0.0601854	0.0601854	0.0578251	0.0549459	0.0549459	0.0499593	1	0.0601854	0.0499593	0.0601854	0.0601854	0.0601854	0.0499593	0.0601854	0.0588044	0.0588044	0.0601854	0.056289	0.0601854	0.0601854	0.0601854	0.0601854	0.0565998	0.0601854	0.0725159	0.0601854	0.0499593	0.0601854	0.0601854	0.0601854	0.0538152	0.0549459	0.0499593	0.0725159	0.0499593	0.0601854	0.0499593	0.0601854	0.372321	0.0549459	0.0499593	0.0601854
lnc-FOXG1-2	0.0754436	0.0842023	0.071324	0.0900866	0.0842023	0.0821327	0.0601854	0.071324	1	0.184023	0.0821242	0.0821242	0.0754436	0.0601854	0.071324	0.0754436	1	0.0779934	0.0842023	0.0754436	0.0842023	0.0557744	0.0557744	0.0799096	0.335669	0.0779934	0.071324	1	0.071324	0.0758806	0.0779934	0.103317	0.0842023	0.0754436	0.0842023	1	0.0842023	0.0601854	0.0821242	0.0754436	0.103317	0.0754436	0.0902587	0.0754436	0.0842023	0.0802397	0.0821242	0.0754436	0.0842023
AC130710	0.0533682	1	0.071324	0.0601854	1	0.0775343	0.0601854	0.071324	0.0842023	0.177423	0.0904704	0.0904704	0.0533682	0.0601854	0.071324	0.0533682	0.0842023	0.071324	0.0806394	0.0533682	0.0806394	0.0557744	0.0557744	0.0832999	0.0712277	0.071324	0.071324	0.0842023	0.071324	0.176792	0.071324	0.098004	0.0806394	0.0533682	1	0.0842023	0.0806394	0.0601854	0.0904704	0.0533682	0.098004	0.0533682	0.690441	0.0533682	1	0.0701983	0.0904704	0.0533682	1
CACNAICAS3	0.0533682	1	0.071324	0.0601854	1	0.0775343	0.0601854	0.071324	0.0842023	0.177423	0.0904704	0.0904704	0.0533682	0.0601854	0.071324	0.0533682	0.0842023	0.071324	0.0806394	0.0533682	0.0806394	0.0557744	0.0557744	0.0832999	0.0712277	0.071324	0.071324	0.0842023	0.071324	0.176792	0.071324	0.098004	0.0806394	0.0533682	1	0.0842023	0.0806394	0.0601854	0.0904704	0.0533682	0.098004	0.0533682	0.690441	0.0533682	1	0.0701983	0.0904704	0.0533682	1
AK123657	0.0525292	0.0904704	0.0596034	0.0549459	0.0904704	0.0706641	0.0549459	0.0596034	0.0821242	0.172439	1	1	0.0525292	0.0549459	0.0596034	0.0525292	0.0821242	0.0596034	0.0761945	0.0525292	0.0761945	0.0532654	0.0532654	0.0801814	0.328565	0.0596034	0.0596034	0.0821242	0.0596034	0.17223	0.0596034	0.0976422	0.0761945	0.0525292	0.0904704	0.0821242	0.0761945	0.0549459	1	0.0525292	0.0976422	0.0525292	0.0801814	0.0525292	0.0904704	0.0638085	1	0.0525292	0.0904704
TI13831	0.0533682	0.071324	0.071324	0.0700425	0.071324	0.0757703	0.0601854	0.071324	0.0779934	0.176059	0.0596034	0.0596034	0.0533682	0.0601854	0.071324	0.0533682	0.0779934	0.0779934	0.071324	0.0533682	0.071324	0.0557744	0.0557744	0.071324	0.071594	1	0.071324	0.0779934	0.071324	0.0696067	1	0.0845788	0.071324	0.0533682	0.071324	0.0779934	0.071324	0.0601854	0.0596034	0.0533682	0.0845788	0.0533682	0.0757703	0.0533682	0.071324	0.0693163	0.0596034	0.0533682	0.071324
ENST00000456007	0.0533682	0.0892878	0.071324	0.0601854	0.0892878	0.0775343	0.0601854	0.071324	0.0842023	0.0703501	0.0904704	0.0904704	0.0533682	0.0601854	0.071324	0.0533682	0.0842023	0.071324	0.0806394	0.0533682	0.0806394	0.0557744	0.0557744	0.690441	0.0712277	0.071324	0.071324	0.0842023	0.071324	0.176792	0.071324	0.098004	0.0806394	0.0533682	0.0892878	0.0842023	0.0806394	0.0601854	0.0904704	0.0533682	0.098004	0.0533682	0.0832999	0.0533682	0.0892878	0.0701983	0.0904704	0.0533682	0.0892878
ncHDAC5	0.0754436	0.0842023	0.071324	0.0900866	0.0842023	0.0821327	0.0601854	0.071324	1	0.184023	0.0821242	0.0821242	0.0754436	0.0601854	0.071324	0.0754436	1	0.0779934	0.0842023	0.0754436	0.0842023	0.0557744	0.0557744	0.0799096	0.335669	0.0779934	0.071324	1	0.071324	0.0758806	0.0779934	0.103317	0.0842023	0.0754436	0.0842023	1	0.0842023	0.0601854	0.0821242	0.0754436	0.103317	0.0754436	0.0902587	0.0754436	0.0842023	0.0802397	0.0821242	0.0754436	0.0842023
SRA1	0.0487809	0.0557744	0.0557744	0.0512823	0.0557744	0.0557744	0.0588044	0.0557744	0.0557744	0.165147	0.0532654	0.0532654	0.0487809	0.0588044	0.0557744	0.0487809	0.0557744	0.0557744	0.0557744	0.0487809	0.0557744	1	1	0.0557744	0.323181	0.0557744	0.0557744	0.0557744	0.0557744	0.164509	0.0557744	0.0679908	0.0557744	0.0487809	0.0557744	0.0557744	0.0557744	0.0512823	0.0532654	0.0487809	0.0679908	0.0487809	0.0557744	0.0487809	0.0557744	0.056231	0.0532654	0.0487809	0.0557744
RP1-317E23.3	1	0.0533682	0.0533682	0.0499593	0.0533682	0.0680851	0.0499593	0.0533682	0.0754436	0.166292	0.0525292	0.0525292	1	0.0499593	0.0533682	1	0.0754436	0.0533682	0.0754436	1	0.0754436	0.0487809	0.0487809	0.0533682	0.325484	0.0533682	0.0533682	0.0754436	0.0533682	0.164401	0.0533682	0.0656847	0.0754436	1	0.0533682	0.0754436	0.0754436	0.0499593	0.0525292	1	0.0656847	1	0.0533682	1	0.0533682	0.372582	0.0525292	1	0.0533682
PCA3	0.0533682	0.071324	0.071324	0.0700425	0.071324	0.694734	0.0601854	0.071324	0.0779934	0.177574	0.0596034	0.0596034	0.0533682	0.0601854	0.071324	0.0533682	0.0779934	1	0.0842023	0.0533682	0.0842023	0.0557744	0.0557744	0.071324	0.0670314	0.0779934	0.071324	0.0779934	0.071324	0.177714	0.0779934	0.0845788	0.0842023	0.0533682	0.071324	0.0779934	0.0842023	0.0601854	0.0596034	0.0533682	0.0845788	0.0533682	0.0757703	0.0533682	0.071324	0.0724975	0.0596034	0.0533682	0.071324
[truncated: 387 more columns]
